# Supplementary material for: Countrywide insecticide resistance monitoring and first report of the presence of the L1014S knock down resistance in Niger, West Africa
Source: Malar J. 2022 Dec 16;21:385. doi: 10.1186/s12936-022-04410-4 (PMC9756763; doi:10.1186/s12936-022-04410-4)
Supplement: Supplementary file 2 — Additional file 2. Chlorfenapyr and pyrethroid intensity data. [file 12936_2022_4410_MOESM2_ESM.xls]

## Sheet: Fig. 4 Chlorfenapyr
	Chlorfenapyr, 2020
Year	Distrcits	100 µg/bottle	200 µg/bottle
2019	Agadez	100
	Balleyara	96	100
	Boboye	66.7	98.6
	Fararrat	78.6	100
	Gaya	91.4	100
	Guidimouni	91.8	100
	Niamey V	98.2
	Say	91.2	100
	Tessaoua	89.7	98.5
2020	Agadez	100
	Balleyara	100
	Boboye	100
	Gaya	100
	Guidimouni	100
	Niamey V	100
	Say	100
	Tessaoua	97	100
	Keita	100
	Madaoua	100
	Madarounfa	100
	Magaria	91.4	100
	Matamey	100
	Tchintabaraden	100
	Tillabery	100

## Sheet: Fig. 5 Alpha 5x 10x
	Alpha-cypermethrin
		Alpha-cypermethrin 5x	Alpha-cypermethrin 10x
2019	Agadez	68	90.6
	Balleyara	64.9	67.3
	Boboye	62	71.6
	Gaya	91.2	100
	Guidimouni	31.5	41.1
	Niamey V	1.1	39.2
	Say	19.6	41.7
	Tessaoua	90	100
2020	Agadez	68	92.5
	Balleyara	89.1	100
	Boboye	81.1	84.9
	Gaya	79.5	89.6
	Guidimouni	26.7	64.2
	Niamey V	86	97
	Say	21.1	31
	Tessaoua	61.4	78.8
	Keita	69.4	98.1
	Madaoua	77.7	88
	Madarounfa	59	67.3
	Matamey	57.7	73.8
	Tchintabaraden	59.1	67.4
	Tillabery	95.1	98

## Sheet: Fig 6. Delta 5x 10x
	Deltamethrin
		Deltamethrin 5x	Deltamethrin 10x
2019	Agadez	76.7	91.7
	Balleyara	77.2	87.5
	Boboye	72.6	75
	Fararrat	68.5	94.8
	Gaya	26.4	91.1
	Guidimouni	45.7	61
	Niamey V	22.4	23.5
	Say	43.9	58.8
	Tessaoua	56.3	90.2
2020	Agadez	90.7	96.2
	Balleyara	80.6	100
	Boboye	66	80.4
	Gaya	80.6	97.3
	Guidimouni	67.8	85
	Niamey V	100
	Tessaoua	82.7	91.2
	Madaoua	91.8	97.1
	Madarounfa	62	84.4
	Matamey	64.5	97.1
	Tchintabaraden	73.6	84.3
	Tillabery	94.9	99

## Sheet: Fig. 7 Perm 5x 10x
Permethrin
		Permethrin 5x	Permethrin 10x
2019	Agadez	51	80.2
	Balleyara	70.7	83
	Boboye	70.8	96.3
	Fararrat	64.9	88.4
	Gaya	79.6	100
	Guidimouni	74.1	94.3
	Niamey V	22.2	49.4
	Say	45.7	58.1
	Tessaoua	67.7	100
2020	Agadez	88	94.1
	Balleyara	71.9	92.3
	Gaya	73	82.7
	Niamey V	98
	Tessaoua	70.2	82.4
	Madaoua	88.2	93
	Madarounfa	65.3	81.2
	Matamey	64.3	90.4
	Tchintabaraden	58	81.4
	Tillabery	86.4	89.9
