# Supplementary material for: Countrywide insecticide resistance monitoring and first report of the presence of the L1014S knock down resistance in Niger, West Africa
Source: Malar J. 2022 Dec 16;21:385. doi: 10.1186/s12936-022-04410-4 (PMC9756763; doi:10.1186/s12936-022-04410-4)
Supplement: Supplementary file 3 — Additional file 3. PCR species identification and insecticide resistance mutation allele data. [file 12936_2022_4410_MOESM3_ESM.xls]

## Sheet: SP ID
		An. gambiae s.s.	An. arabiensis	An. coluzzii	Hybrid	Total			An. coluzzii	An. arabiensis	An. gambiae s.s.	Hybrid
	Agadez	3	13	102	1	119		Agadez	85.7143	10.9244	2.52101	0.840336
	Balleyara	105	0	6		111		Balleyara	5.40541	0	94.5946	0
	Boboye	69	4	36	1	110		Boboye	32.7273	3.63636	62.7273	0.909091
	Gaya	23	2	93		118		Gaya	78.8136	1.69492	19.4915	0
	Guidimouni	34		78		112		Guidimouni	69.6429	0	30.3571	0
	Keita	23		93		116		Keita	80.1724	0	19.8276	0
	Madaoua	29		91		120		Madaoua	75.8333	0	24.1667	0
	Madaroumfa	72		38	1	111		Madaroumfa	34.2342	0	64.8649	0.900901
	Magaria	26	2	91	1	120		Magaria	75.8333	1.66667	21.6667	0.833333
	Matamey	106		12		118		Matamey	10.1695	0	89.8305	0
	Saguia	24		94		118		Saguia	79.661	0	20.339	0
	Say	16		91		107		Say	85.0467	0	14.9533	0
	Tchintabaraden		6	106		112		Tchintabaraden	94.6429	5.35714	0	0
	Tessaoua	93		25		118		Tessaoua	21.1864	0	78.8136	0
	Tillabery	28		88	2	118		Tillabery	74.5763	0	23.7288	1.69492
	An. gambiae s.s.	An. arabiensis	An. coluzzii	Hybrid
Agadez	3	13	102	1
Balleyara	105	0	6
Boboye	69	4	36	1
Gaya	23	2	93
Guidimouni	34		78
Keita	23		93
Madaoua	29		91
Madaroumfa	72		38	1
Magaria	26	2	91	1
Matamey	106		12
Saguia	24		94
Say	16		91
Tchintabaraden		6	106
Tessaoua	93		25
Tillabery	28		88	2

## Sheet: All species resistance alleles
LOCALITY	STATUS	PCR L1014S	PCR L1014F	ACE 1	SPECIES
Agadez	alive	SS	SS	RR	arabiensis
Agadez	alive	SS	SS	RR	arabiensis
Agadez	dead	RR	RR	SS	arabiensis
Agadez	alive	RS	RR	SS	arabiensis
Agadez	alive	RS	RR	SS	arabiensis
Agadez	dead	SS	RR	SS	arabiensis
Agadez	dead	SS	RR	SS	arabiensis
Agadez	alive	SS	RR	SS	arabiensis
Agadez	alive	RR	SS	SS	arabiensis
Agadez	dead	SS	SS	SS	arabiensis
Agadez	dead	SS	SS	SS	arabiensis
Agadez	alive	SS	SS	SS	arabiensis
Agadez	alive	SS	SS	SS	arabiensis
Agadez	dead	RR	RR	non amplified	coluzzii
Agadez	alive	SS	RR	non amplified	coluzzii
Agadez	dead	non amplified	SS	non amplified	coluzzii
Agadez	alive	RR	SS	non amplified	coluzzii
Agadez	alive	SS	SS	non amplified	coluzzii
Agadez	dead	RR	RR	RR	coluzzii
Agadez	dead	RR	RR	RR	coluzzii
Agadez	alive	RR	RR	RR	coluzzii
Agadez	alive	RR	RR	RR	coluzzii
Agadez	alive	RR	RR	RR	coluzzii
Agadez	alive	RR	RR	RR	coluzzii
Agadez	alive	RR	RR	RR	coluzzii
Agadez	alive	RS	RR	RR	coluzzii
Agadez	dead	SS	RR	RR	coluzzii
Agadez	dead	SS	RR	RR	coluzzii
Agadez	alive	SS	RR	RR	coluzzii
Agadez	alive	SS	RR	RR	coluzzii
Agadez	alive	SS	RS	RR	coluzzii
Agadez	dead	RR	SS	RR	coluzzii
Agadez	dead	RS	SS	RR	coluzzii
Agadez	alive	SS	SS	RR	coluzzii
Agadez	dead	RR	RR	RS	coluzzii
Agadez	alive	SS	SS	RS	coluzzii
Agadez	alive	RR	non amplified	SS	coluzzii
Agadez	alive	RR	non amplified	SS	coluzzii
Agadez	alive	RR	non amplified	SS	coluzzii
Agadez	alive	RR	non amplified	SS	coluzzii
Agadez	alive	RS	non amplified	SS	coluzzii
Agadez	dead	RR	RR	SS	coluzzii
Agadez	dead	RR	RR	SS	coluzzii
Agadez	dead	RR	RR	SS	coluzzii
Agadez	dead	RR	RR	SS	coluzzii
Agadez	dead	RR	RR	SS	coluzzii
Agadez	dead	RR	RR	SS	coluzzii
Agadez	dead	RR	RR	SS	coluzzii
Agadez	dead	RR	RR	SS	coluzzii
Agadez	dead	RR	RR	SS	coluzzii
Agadez	dead	RR	RR	SS	coluzzii
Agadez	dead	RR	RR	SS	coluzzii
Agadez	dead	RR	RR	SS	coluzzii
Agadez	dead	RR	RR	SS	coluzzii
Agadez	dead	RR	RR	SS	coluzzii
Agadez	dead	RR	RR	SS	coluzzii
Agadez	alive	RR	RR	SS	coluzzii
Agadez	alive	RR	RR	SS	coluzzii
Agadez	alive	RR	RR	SS	coluzzii
Agadez	alive	RR	RR	SS	coluzzii
Agadez	alive	RR	RR	SS	coluzzii
Agadez	alive	RR	RR	SS	coluzzii
Agadez	alive	RR	RR	SS	coluzzii
Agadez	alive	RR	RR	SS	coluzzii
Agadez	alive	RR	RR	SS	coluzzii
Agadez	alive	RR	RR	SS	coluzzii
Agadez	alive	RR	RR	SS	coluzzii
Agadez	alive	RR	RR	SS	coluzzii
Agadez	alive	RR	RR	SS	coluzzii
Agadez	alive	RR	RR	SS	coluzzii
Agadez	alive	RR	RR	SS	coluzzii
Agadez	alive	RR	RR	SS	coluzzii
Agadez	alive	RR	RR	SS	coluzzii
Agadez	alive	RR	RR	SS	coluzzii
Agadez	alive	RS	RR	SS	coluzzii
Agadez	alive	RS	RR	SS	coluzzii
Agadez	dead	SS	RR	SS	coluzzii
Agadez	dead	SS	RR	SS	coluzzii
Agadez	alive	SS	RR	SS	coluzzii
Agadez	alive	SS	RR	SS	coluzzii
Agadez	alive	SS	RR	SS	coluzzii
Agadez	alive	SS	RR	SS	coluzzii
Agadez	alive	SS	RR	SS	coluzzii
Agadez	dead	RR	RS	SS	coluzzii
Agadez	alive	RR	RS	SS	coluzzii
Agadez	alive	RR	RS	SS	coluzzii
Agadez	alive	RR	RS	SS	coluzzii
Agadez	alive	RR	RS	SS	coluzzii
Agadez	alive	RS	RS	SS	coluzzii
Agadez	dead	SS	RS	SS	coluzzii
Agadez	alive	SS	RS	SS	coluzzii
Agadez	dead	RR	SS	SS	coluzzii
Agadez	dead	RR	SS	SS	coluzzii
Agadez	dead	RR	SS	SS	coluzzii
Agadez	alive	RR	SS	SS	coluzzii
Agadez	alive	RR	SS	SS	coluzzii
Agadez	alive	RR	SS	SS	coluzzii
Agadez	alive	RR	SS	SS	coluzzii
Agadez	alive	RR	SS	SS	coluzzii
Agadez	alive	RR	SS	SS	coluzzii
Agadez	alive	RR	SS	SS	coluzzii
Agadez	alive	RR	SS	SS	coluzzii
Agadez	alive	RR	SS	SS	coluzzii
Agadez	alive	RS	SS	SS	coluzzii
Agadez	alive	RS	SS	SS	coluzzii
Agadez	alive	RS	SS	SS	coluzzii
Agadez	dead	SS	SS	SS	coluzzii
Agadez	dead	SS	SS	SS	coluzzii
Agadez	dead	SS	SS	SS	coluzzii
Agadez	dead	SS	SS	SS	coluzzii
Agadez	dead	SS	SS	SS	coluzzii
Agadez	alive	SS	SS	SS	coluzzii
Agadez	alive	SS	SS	SS	coluzzii
Agadez	alive	SS	SS	SS	coluzzii
Agadez	alive	SS	SS	SS	coluzzii
Agadez	alive	RR	RR	RR	gambiae
Agadez	dead	RR	RR	SS	gambiae
Agadez	dead	RR	RS	SS	gambiae
Agadez	dead	RR	RS	SS	hybrid
Balleyara	alive	RR	RS	RR	coluzzii
Balleyara	dead	RR	RR	SS	coluzzii
Balleyara	dead	SS	RR	SS	coluzzii
Balleyara	dead	RR	RS	SS	coluzzii
Balleyara	alive	RS	SS	SS	coluzzii
Balleyara	dead	SS	SS	SS	coluzzii
Balleyara	alive	RS	non amplified	non amplified	gambiae
Balleyara	alive	RS	RR	non amplified	gambiae
Balleyara	alive	RS	RR	non amplified	gambiae
Balleyara	dead	RR	RS	non amplified	gambiae
Balleyara	alive	RR	RS	non amplified	gambiae
Balleyara	dead	SS	RS	non amplified	gambiae
Balleyara	dead	RR	RR	RR	gambiae
Balleyara	dead	RR	RR	RR	gambiae
Balleyara	alive	RR	RR	RR	gambiae
Balleyara	dead	RS	RR	RR	gambiae
Balleyara	dead	RS	RR	RR	gambiae
Balleyara	dead	RS	RR	RR	gambiae
Balleyara	alive	RS	RR	RR	gambiae
Balleyara	dead	SS	RR	RR	gambiae
Balleyara	alive	SS	RR	RR	gambiae
Balleyara	dead	RR	SS	RR	gambiae
Balleyara	dead	SS	SS	RR	gambiae
Balleyara	dead	RR	RR	RS	gambiae
Balleyara	dead	RR	non amplified	SS	gambiae
Balleyara	alive	RR	non amplified	SS	gambiae
Balleyara	alive	RR	non amplified	SS	gambiae
Balleyara	dead	RS	non amplified	SS	gambiae
Balleyara	alive	RS	non amplified	SS	gambiae
Balleyara	dead	RR	RR	SS	gambiae
Balleyara	dead	RR	RR	SS	gambiae
Balleyara	dead	RR	RR	SS	gambiae
Balleyara	dead	RR	RR	SS	gambiae
Balleyara	dead	RR	RR	SS	gambiae
Balleyara	dead	RR	RR	SS	gambiae
Balleyara	dead	RR	RR	SS	gambiae
Balleyara	dead	RR	RR	SS	gambiae
Balleyara	dead	RR	RR	SS	gambiae
Balleyara	dead	RR	RR	SS	gambiae
Balleyara	alive	RR	RR	SS	gambiae
Balleyara	alive	RR	RR	SS	gambiae
Balleyara	alive	RR	RR	SS	gambiae
Balleyara	alive	RR	RR	SS	gambiae
Balleyara	alive	RR	RR	SS	gambiae
Balleyara	alive	RR	RR	SS	gambiae
Balleyara	alive	RR	RR	SS	gambiae
Balleyara	alive	RR	RR	SS	gambiae
Balleyara	alive	RR	RR	SS	gambiae
Balleyara	alive	RR	RR	SS	gambiae
Balleyara	alive	RR	RR	SS	gambiae
Balleyara	alive	RR	RR	SS	gambiae
Balleyara	alive	RR	RR	SS	gambiae
Balleyara	alive	RR	RR	SS	gambiae
Balleyara	alive	RR	RR	SS	gambiae
Balleyara	alive	RR	RR	SS	gambiae
Balleyara	alive	RR	RR	SS	gambiae
Balleyara	dead	RS	RR	SS	gambiae
Balleyara	dead	RS	RR	SS	gambiae
Balleyara	alive	RS	RR	SS	gambiae
Balleyara	alive	RS	RR	SS	gambiae
Balleyara	alive	RS	RR	SS	gambiae
Balleyara	alive	RS	RR	SS	gambiae
Balleyara	alive	RS	RR	SS	gambiae
Balleyara	dead	SS	RR	SS	gambiae
Balleyara	dead	SS	RR	SS	gambiae
Balleyara	dead	SS	RR	SS	gambiae
Balleyara	alive	SS	RR	SS	gambiae
Balleyara	alive	SS	RR	SS	gambiae
Balleyara	alive	SS	RR	SS	gambiae
Balleyara	alive	SS	RR	SS	gambiae
Balleyara	alive	SS	RR	SS	gambiae
Balleyara	alive	SS	RR	SS	gambiae
Balleyara	dead	RR	RS	SS	gambiae
Balleyara	dead	RR	RS	SS	gambiae
Balleyara	dead	RR	RS	SS	gambiae
Balleyara	dead	RR	RS	SS	gambiae
Balleyara	dead	RR	RS	SS	gambiae
Balleyara	alive	RR	RS	SS	gambiae
Balleyara	dead	RS	RS	SS	gambiae
Balleyara	alive	RS	RS	SS	gambiae
Balleyara	alive	RS	RS	SS	gambiae
Balleyara	alive	RS	RS	SS	gambiae
Balleyara	alive	RS	RS	SS	gambiae
Balleyara	alive	RS	RS	SS	gambiae
Balleyara	dead	SS	RS	SS	gambiae
Balleyara	dead	SS	RS	SS	gambiae
Balleyara	dead	SS	RS	SS	gambiae
Balleyara	alive	SS	RS	SS	gambiae
Balleyara	alive	SS	RS	SS	gambiae
Balleyara	alive	SS	RS	SS	gambiae
Balleyara	alive	SS	RS	SS	gambiae
Balleyara	alive	SS	RS	SS	gambiae
Balleyara	dead	RR	SS	SS	gambiae
Balleyara	dead	RR	SS	SS	gambiae
Balleyara	dead	RR	SS	SS	gambiae
Balleyara	dead	RR	SS	SS	gambiae
Balleyara	alive	RR	SS	SS	gambiae
Balleyara	alive	RR	SS	SS	gambiae
Balleyara	alive	RR	SS	SS	gambiae
Balleyara	alive	RR	SS	SS	gambiae
Balleyara	alive	RR	SS	SS	gambiae
Balleyara	alive	RR	SS	SS	gambiae
Balleyara	alive	RR	SS	SS	gambiae
Balleyara	alive	RR	SS	SS	gambiae
Balleyara	dead	RS	SS	SS	gambiae
Balleyara	alive	RS	SS	SS	gambiae
Balleyara	alive	RS	SS	SS	gambiae
Balleyara	dead	SS	SS	SS	gambiae
Balleyara	alive	SS	SS	SS	gambiae
Balleyara	alive	SS	SS	SS	gambiae
Balleyara	alive	SS	SS	SS	gambiae
Balleyara	alive	RR	non amplified	non amplified	non amplified
Balleyara	alive	SS	RR	SS	non amplified
Balleyara	alive	RS	SS	SS	non amplified
Balleyara	alive	RS	SS	SS	non amplified
Boboye	dead	RR	RS	RR	arabiensis
Boboye	dead	RR	RS	SS	arabiensis
Boboye	dead	RR	RS	SS	arabiensis
Boboye	alive	SS	RS	SS	arabiensis
Boboye	dead	RR	RS	non amplified	coluzzii
Boboye	dead	RR	RR	RR	coluzzii
Boboye	dead	RR	RR	RR	coluzzii
Boboye	dead	RR	RS	RR	coluzzii
Boboye	dead	RR	RR	SS	coluzzii
Boboye	dead	RR	RR	SS	coluzzii
Boboye	dead	RR	RR	SS	coluzzii
Boboye	alive	RS	RR	SS	coluzzii
Boboye	alive	RS	RR	SS	coluzzii
Boboye	dead	SS	RR	SS	coluzzii
Boboye	dead	RR	RS	SS	coluzzii
Boboye	dead	RR	RS	SS	coluzzii
Boboye	dead	RR	RS	SS	coluzzii
Boboye	dead	RR	RS	SS	coluzzii
Boboye	alive	RR	RS	SS	coluzzii
Boboye	alive	RR	RS	SS	coluzzii
Boboye	alive	RR	RS	SS	coluzzii
Boboye	alive	RR	RS	SS	coluzzii
Boboye	alive	RR	RS	SS	coluzzii
Boboye	alive	RR	RS	SS	coluzzii
Boboye	alive	RR	RS	SS	coluzzii
Boboye	alive	RR	RS	SS	coluzzii
Boboye	alive	RR	RS	SS	coluzzii
Boboye	alive	RR	RS	SS	coluzzii
Boboye	alive	RS	RS	SS	coluzzii
Boboye	alive	RS	RS	SS	coluzzii
Boboye	dead	SS	RS	SS	coluzzii
Boboye	dead	SS	RS	SS	coluzzii
Boboye	alive	SS	RS	SS	coluzzii
Boboye	dead	RR	SS	SS	coluzzii
Boboye	alive	RR	SS	SS	coluzzii
Boboye	alive	RR	SS	SS	coluzzii
Boboye	alive	RR	SS	SS	coluzzii
Boboye	alive	RR	SS	SS	coluzzii
Boboye	alive	RR	SS	SS	coluzzii
Boboye	alive	RS	SS	SS	coluzzii
Boboye	dead	RR	RS	RR	gambiae
Boboye	alive	RR	RS	RR	gambiae
Boboye	alive	RR	RS	RR	gambiae
Boboye	alive	RR	RS	RR	gambiae
Boboye	alive	RR	RS	RR	gambiae
Boboye	dead	RS	RS	RR	gambiae
Boboye	alive	RS	RS	RR	gambiae
Boboye	dead	SS	RS	RR	gambiae
Boboye	alive	RR	SS	RR	gambiae
Boboye	alive	RR	SS	RR	gambiae
Boboye	alive	RR	SS	RR	gambiae
Boboye	alive	RR	SS	RR	gambiae
Boboye	alive	RR	SS	RR	gambiae
Boboye	alive	RR	SS	RR	gambiae
Boboye	dead	SS	SS	RR	gambiae
Boboye	dead	RR	non amplified	SS	gambiae
Boboye	alive	RR	non amplified	SS	gambiae
Boboye	dead	RR	RR	SS	gambiae
Boboye	dead	RR	RR	SS	gambiae
Boboye	dead	RR	RR	SS	gambiae
Boboye	alive	RR	RR	SS	gambiae
Boboye	alive	RR	RR	SS	gambiae
Boboye	alive	SS	RR	SS	gambiae
Boboye	alive	SS	RR	SS	gambiae
Boboye	dead	RR	RS	SS	gambiae
Boboye	dead	RR	RS	SS	gambiae
Boboye	dead	RR	RS	SS	gambiae
Boboye	dead	RR	RS	SS	gambiae
Boboye	dead	RR	RS	SS	gambiae
Boboye	dead	RR	RS	SS	gambiae
Boboye	dead	RR	RS	SS	gambiae
Boboye	dead	RR	RS	SS	gambiae
Boboye	alive	RR	RS	SS	gambiae
Boboye	alive	RR	RS	SS	gambiae
Boboye	alive	RR	RS	SS	gambiae
Boboye	alive	RR	RS	SS	gambiae
Boboye	alive	RR	RS	SS	gambiae
Boboye	alive	RR	RS	SS	gambiae
Boboye	alive	RR	RS	SS	gambiae
Boboye	alive	RR	RS	SS	gambiae
Boboye	alive	RR	RS	SS	gambiae
Boboye	alive	RR	RS	SS	gambiae
Boboye	alive	RR	RS	SS	gambiae
Boboye	alive	RR	RS	SS	gambiae
Boboye	alive	RR	RS	SS	gambiae
Boboye	alive	RR	RS	SS	gambiae
Boboye	alive	RR	RS	SS	gambiae
Boboye	alive	RR	RS	SS	gambiae
Boboye	alive	RR	RS	SS	gambiae
Boboye	alive	RR	RS	SS	gambiae
Boboye	alive	RR	RS	SS	gambiae
Boboye	alive	RS	RS	SS	gambiae
Boboye	alive	RS	RS	SS	gambiae
Boboye	alive	RS	RS	SS	gambiae
Boboye	alive	RS	RS	SS	gambiae
Boboye	dead	SS	RS	SS	gambiae
Boboye	dead	SS	RS	SS	gambiae
Boboye	alive	SS	RS	SS	gambiae
Boboye	dead	RR	SS	SS	gambiae
Boboye	dead	RR	SS	SS	gambiae
Boboye	dead	RR	SS	SS	gambiae
Boboye	alive	RR	SS	SS	gambiae
Boboye	alive	RR	SS	SS	gambiae
Boboye	alive	RR	SS	SS	gambiae
Boboye	dead	RS	SS	SS	gambiae
Boboye	dead	RS	SS	SS	gambiae
Boboye	alive	RS	SS	SS	gambiae
Boboye	dead	SS	SS	SS	gambiae
Boboye	alive	SS	SS	SS	gambiae
Boboye	alive	RR	RS	SS	hybrid
Boboye	dead	RR	RR	SS	non amplified
Boboye	alive	RR	RS	SS	non amplified
Boboye	alive	RR	RS	SS	non amplified
Boboye	alive	RR	RS	SS	non amplified
Boboye	dead	SS	RS	SS	non amplified
Gaya	alive	RR	non amplified	SS	arabiensis
Gaya	dead	RR	RR	SS	arabiensis
Gaya	dead	RR	non amplified	non amplified	coluzzii
Gaya	dead	RR	RR	non amplified	coluzzii
Gaya	dead	RR	RR	non amplified	coluzzii
Gaya	alive	RS	RR	non amplified	coluzzii
Gaya	dead	SS	RR	non amplified	coluzzii
Gaya	alive	SS	RS	non amplified	coluzzii
Gaya	alive	RR	SS	non amplified	coluzzii
Gaya	alive	RR	RR	RR	coluzzii
Gaya	alive	RR	RR	RR	coluzzii
Gaya	alive	RR	RR	RR	coluzzii
Gaya	alive	RS	RR	RR	coluzzii
Gaya	dead	RR	RS	RR	coluzzii
Gaya	dead	RR	RS	RR	coluzzii
Gaya	alive	RR	RS	RR	coluzzii
Gaya	dead	RS	SS	RR	coluzzii
Gaya	alive	RR	RR	RS	coluzzii
Gaya	dead	RR	non amplified	SS	coluzzii
Gaya	dead	RR	RR	SS	coluzzii
Gaya	dead	RR	RR	SS	coluzzii
Gaya	dead	RR	RR	SS	coluzzii
Gaya	dead	RR	RR	SS	coluzzii
Gaya	dead	RR	RR	SS	coluzzii
Gaya	dead	RR	RR	SS	coluzzii
Gaya	dead	RR	RR	SS	coluzzii
Gaya	dead	RR	RR	SS	coluzzii
Gaya	dead	RR	RR	SS	coluzzii
Gaya	dead	RR	RR	SS	coluzzii
Gaya	dead	RR	RR	SS	coluzzii
Gaya	dead	RR	RR	SS	coluzzii
Gaya	dead	RR	RR	SS	coluzzii
Gaya	dead	RR	RR	SS	coluzzii
Gaya	dead	RR	RR	SS	coluzzii
Gaya	alive	RR	RR	SS	coluzzii
Gaya	alive	RR	RR	SS	coluzzii
Gaya	alive	RR	RR	SS	coluzzii
Gaya	alive	RR	RR	SS	coluzzii
Gaya	alive	RR	RR	SS	coluzzii
Gaya	alive	RR	RR	SS	coluzzii
Gaya	alive	RR	RR	SS	coluzzii
Gaya	alive	RR	RR	SS	coluzzii
Gaya	alive	RR	RR	SS	coluzzii
Gaya	alive	RR	RR	SS	coluzzii
Gaya	alive	RR	RR	SS	coluzzii
Gaya	alive	RR	RR	SS	coluzzii
Gaya	alive	RR	RR	SS	coluzzii
Gaya	alive	RR	RR	SS	coluzzii
Gaya	alive	RR	RR	SS	coluzzii
Gaya	alive	RR	RR	SS	coluzzii
Gaya	alive	RR	RR	SS	coluzzii
Gaya	alive	RR	RR	SS	coluzzii
Gaya	alive	RR	RR	SS	coluzzii
Gaya	alive	RR	RR	SS	coluzzii
Gaya	alive	RR	RR	SS	coluzzii
Gaya	alive	RR	RR	SS	coluzzii
Gaya	alive	RR	RR	SS	coluzzii
Gaya	alive	RR	RR	SS	coluzzii
Gaya	alive	RR	RR	SS	coluzzii
Gaya	alive	RR	RR	SS	coluzzii
Gaya	alive	RR	RR	SS	coluzzii
Gaya	alive	RR	RR	SS	coluzzii
Gaya	alive	RR	RR	SS	coluzzii
Gaya	alive	RR	RR	SS	coluzzii
Gaya	alive	RR	RR	SS	coluzzii
Gaya	alive	RR	RR	SS	coluzzii
Gaya	alive	RR	RR	SS	coluzzii
Gaya	alive	RR	RR	SS	coluzzii
Gaya	alive	RR	RR	SS	coluzzii
Gaya	alive	RR	RR	SS	coluzzii
Gaya	dead	RS	RR	SS	coluzzii
Gaya	dead	RS	RR	SS	coluzzii
Gaya	alive	RS	RR	SS	coluzzii
Gaya	alive	RS	RR	SS	coluzzii
Gaya	alive	RS	RR	SS	coluzzii
Gaya	dead	SS	RR	SS	coluzzii
Gaya	alive	SS	RR	SS	coluzzii
Gaya	alive	SS	RR	SS	coluzzii
Gaya	alive	SS	RR	SS	coluzzii
Gaya	alive	SS	RR	SS	coluzzii
Gaya	dead	RR	RS	SS	coluzzii
Gaya	dead	RR	RS	SS	coluzzii
Gaya	alive	RR	RS	SS	coluzzii
Gaya	alive	RR	RS	SS	coluzzii
Gaya	alive	RR	RS	SS	coluzzii
Gaya	alive	RR	RS	SS	coluzzii
Gaya	dead	RS	RS	SS	coluzzii
Gaya	alive	SS	RS	SS	coluzzii
Gaya	dead	RR	SS	SS	coluzzii
Gaya	dead	RR	SS	SS	coluzzii
Gaya	alive	RR	SS	SS	coluzzii
Gaya	alive	RR	SS	SS	coluzzii
Gaya	alive	RR	SS	SS	coluzzii
Gaya	alive	RR	SS	SS	coluzzii
Gaya	alive	RR	SS	SS	coluzzii
Gaya	dead	RR	SS	non amplified	gambiae
Gaya	alive	RR	non amplified	SS	gambiae
Gaya	dead	RR	RR	SS	gambiae
Gaya	dead	RR	RR	SS	gambiae
Gaya	dead	RR	RR	SS	gambiae
Gaya	dead	RR	RR	SS	gambiae
Gaya	dead	RR	RR	SS	gambiae
Gaya	dead	RR	RR	SS	gambiae
Gaya	dead	RR	RR	SS	gambiae
Gaya	dead	RR	RR	SS	gambiae
Gaya	alive	RR	RR	SS	gambiae
Gaya	alive	RR	RR	SS	gambiae
Gaya	alive	RR	RR	SS	gambiae
Gaya	alive	RR	RR	SS	gambiae
Gaya	alive	RR	RR	SS	gambiae
Gaya	alive	RS	RR	SS	gambiae
Gaya	alive	RS	RR	SS	gambiae
Gaya	alive	RR	RS	SS	gambiae
Gaya	alive	RR	RS	SS	gambiae
Gaya	alive	RR	RS	SS	gambiae
Gaya	dead	RR	SS	SS	gambiae
Gaya	dead	SS	SS	SS	gambiae
Gaya	alive	SS	SS	SS	gambiae
Gaya	dead	RR	RR	SS	non amplified
Gaya	dead	RR	RR	SS	non amplified
Guidimouni	dead	RR	SS	non amplified	coluzzii
Guidimouni	dead	RR	SS	non amplified	coluzzii
Guidimouni	alive	RR	SS	non amplified	coluzzii
Guidimouni	dead	RR	RR	RR	coluzzii
Guidimouni	dead	RR	RR	RR	coluzzii
Guidimouni	alive	RR	RR	RR	coluzzii
Guidimouni	alive	RR	RR	RR	coluzzii
Guidimouni	alive	RR	RR	RR	coluzzii
Guidimouni	alive	RS	RR	RR	coluzzii
Guidimouni	dead	SS	RR	RR	coluzzii
Guidimouni	alive	SS	RR	RR	coluzzii
Guidimouni	alive	SS	RR	RR	coluzzii
Guidimouni	dead	RR	RR	SS	coluzzii
Guidimouni	dead	RR	RR	SS	coluzzii
Guidimouni	dead	RR	RR	SS	coluzzii
Guidimouni	dead	RR	RR	SS	coluzzii
Guidimouni	dead	RR	RR	SS	coluzzii
Guidimouni	dead	RR	RR	SS	coluzzii
Guidimouni	dead	RR	RR	SS	coluzzii
Guidimouni	dead	RR	RR	SS	coluzzii
Guidimouni	dead	RR	RR	SS	coluzzii
Guidimouni	dead	RR	RR	SS	coluzzii
Guidimouni	dead	RR	RR	SS	coluzzii
Guidimouni	dead	RR	RR	SS	coluzzii
Guidimouni	alive	RR	RR	SS	coluzzii
Guidimouni	alive	RR	RR	SS	coluzzii
Guidimouni	alive	RR	RR	SS	coluzzii
Guidimouni	alive	RR	RR	SS	coluzzii
Guidimouni	alive	RR	RR	SS	coluzzii
Guidimouni	alive	RR	RR	SS	coluzzii
Guidimouni	alive	RR	RR	SS	coluzzii
Guidimouni	alive	RR	RR	SS	coluzzii
Guidimouni	alive	RR	RR	SS	coluzzii
Guidimouni	alive	RR	RR	SS	coluzzii
Guidimouni	alive	RR	RR	SS	coluzzii
Guidimouni	alive	RR	RR	SS	coluzzii
Guidimouni	alive	RR	RR	SS	coluzzii
Guidimouni	alive	RR	RR	SS	coluzzii
Guidimouni	alive	RR	RR	SS	coluzzii
Guidimouni	alive	RR	RR	SS	coluzzii
Guidimouni	alive	RR	RR	SS	coluzzii
Guidimouni	alive	RR	RR	SS	coluzzii
Guidimouni	dead	RS	RR	SS	coluzzii
Guidimouni	alive	RS	RR	SS	coluzzii
Guidimouni	dead	SS	RR	SS	coluzzii
Guidimouni	alive	SS	RR	SS	coluzzii
Guidimouni	dead	RR	RS	SS	coluzzii
Guidimouni	dead	RR	RS	SS	coluzzii
Guidimouni	alive	RR	RS	SS	coluzzii
Guidimouni	alive	RR	RS	SS	coluzzii
Guidimouni	alive	RR	RS	SS	coluzzii
Guidimouni	alive	RR	RS	SS	coluzzii
Guidimouni	dead	RS	RS	SS	coluzzii
Guidimouni	dead	RS	RS	SS	coluzzii
Guidimouni	dead	RS	RS	SS	coluzzii
Guidimouni	alive	RS	RS	SS	coluzzii
Guidimouni	dead	SS	RS	SS	coluzzii
Guidimouni	alive	SS	RS	SS	coluzzii
Guidimouni	alive	SS	RS	SS	coluzzii
Guidimouni	dead	RR	SS	SS	coluzzii
Guidimouni	dead	RR	SS	SS	coluzzii
Guidimouni	dead	RR	SS	SS	coluzzii
Guidimouni	dead	RR	SS	SS	coluzzii
Guidimouni	dead	RR	SS	SS	coluzzii
Guidimouni	dead	RR	SS	SS	coluzzii
Guidimouni	dead	RR	SS	SS	coluzzii
Guidimouni	dead	RR	SS	SS	coluzzii
Guidimouni	alive	RR	SS	SS	coluzzii
Guidimouni	alive	RR	SS	SS	coluzzii
Guidimouni	alive	RR	SS	SS	coluzzii
Guidimouni	alive	RR	SS	SS	coluzzii
Guidimouni	dead	RS	SS	SS	coluzzii
Guidimouni	dead	RS	SS	SS	coluzzii
Guidimouni	alive	RS	SS	SS	coluzzii
Guidimouni	dead	SS	SS	SS	coluzzii
Guidimouni	alive	SS	SS	SS	coluzzii
Guidimouni	alive	SS	SS	SS	coluzzii
Guidimouni	alive	SS	SS	SS	coluzzii
Guidimouni	alive	RR	RR	non amplified	gambiae
Guidimouni	dead	RR	RR	RR	gambiae
Guidimouni	alive	RR	RR	RR	gambiae
Guidimouni	dead	RR	RS	RR	gambiae
Guidimouni	dead	RR	RS	RR	gambiae
Guidimouni	alive	RR	RS	RR	gambiae
Guidimouni	dead	RR	RR	SS	gambiae
Guidimouni	dead	RR	RR	SS	gambiae
Guidimouni	alive	RR	RR	SS	gambiae
Guidimouni	alive	RR	RR	SS	gambiae
Guidimouni	alive	RR	RR	SS	gambiae
Guidimouni	alive	RR	RR	SS	gambiae
Guidimouni	alive	RR	RR	SS	gambiae
Guidimouni	alive	RR	RR	SS	gambiae
Guidimouni	alive	RS	RR	SS	gambiae
Guidimouni	alive	RS	RR	SS	gambiae
Guidimouni	dead	SS	RR	SS	gambiae
Guidimouni	alive	SS	RR	SS	gambiae
Guidimouni	alive	SS	RR	SS	gambiae
Guidimouni	alive	SS	RR	SS	gambiae
Guidimouni	dead	RR	RS	SS	gambiae
Guidimouni	dead	RR	RS	SS	gambiae
Guidimouni	alive	RR	RS	SS	gambiae
Guidimouni	alive	RR	RS	SS	gambiae
Guidimouni	dead	RS	RS	SS	gambiae
Guidimouni	alive	RS	RS	SS	gambiae
Guidimouni	dead	SS	RS	SS	gambiae
Guidimouni	dead	RR	SS	SS	gambiae
Guidimouni	dead	RR	SS	SS	gambiae
Guidimouni	dead	RR	SS	SS	gambiae
Guidimouni	alive	RR	SS	SS	gambiae
Guidimouni	alive	RR	SS	SS	gambiae
Guidimouni	dead	RS	SS	SS	gambiae
Guidimouni	dead	RS	SS	SS	gambiae
Guidimouni	dead	RR	RR	SS	non amplified
Guidimouni	alive	RR	RR	SS	non amplified
Guidimouni	dead	RS	RS	SS	non amplified
Keita	alive	RS	RR	non amplified	coluzzii
Keita	alive	RS	RR	non amplified	coluzzii
Keita	alive	RR	RS	non amplified	coluzzii
Keita	alive	RR	SS	non amplified	coluzzii
Keita	dead	RR	RR	RR	coluzzii
Keita	dead	RR	RR	RR	coluzzii
Keita	dead	RR	RR	RR	coluzzii
Keita	alive	RR	RR	RR	coluzzii
Keita	alive	RR	RR	RR	coluzzii
Keita	alive	RR	RR	RR	coluzzii
Keita	dead	RR	RS	RR	coluzzii
Keita	dead	RR	RS	RR	coluzzii
Keita	dead	RR	RS	RR	coluzzii
Keita	alive	RR	RS	RR	coluzzii
Keita	dead	RR	SS	RR	coluzzii
Keita	dead	RR	SS	RR	coluzzii
Keita	alive	SS	SS	RR	coluzzii
Keita	dead	RR	RS	RS	coluzzii
Keita	alive	RR	non amplified	SS	coluzzii
Keita	dead	SS	non amplified	SS	coluzzii
Keita	dead	RR	RR	SS	coluzzii
Keita	dead	RR	RR	SS	coluzzii
Keita	dead	RR	RR	SS	coluzzii
Keita	dead	RR	RR	SS	coluzzii
Keita	dead	RR	RR	SS	coluzzii
Keita	dead	RR	RR	SS	coluzzii
Keita	dead	RR	RR	SS	coluzzii
Keita	dead	RR	RR	SS	coluzzii
Keita	dead	RR	RR	SS	coluzzii
Keita	dead	RR	RR	SS	coluzzii
Keita	dead	RR	RR	SS	coluzzii
Keita	alive	RR	RR	SS	coluzzii
Keita	alive	RR	RR	SS	coluzzii
Keita	alive	RR	RR	SS	coluzzii
Keita	alive	RR	RR	SS	coluzzii
Keita	alive	RR	RR	SS	coluzzii
Keita	alive	RR	RR	SS	coluzzii
Keita	alive	RR	RR	SS	coluzzii
Keita	alive	RR	RR	SS	coluzzii
Keita	alive	RR	RR	SS	coluzzii
Keita	alive	RR	RR	SS	coluzzii
Keita	alive	RR	RR	SS	coluzzii
Keita	alive	RR	RR	SS	coluzzii
Keita	alive	RR	RR	SS	coluzzii
Keita	alive	RR	RR	SS	coluzzii
Keita	alive	RR	RR	SS	coluzzii
Keita	alive	RR	RR	SS	coluzzii
Keita	alive	RS	RR	SS	coluzzii
Keita	dead	SS	RR	SS	coluzzii
Keita	dead	SS	RR	SS	coluzzii
Keita	alive	SS	RR	SS	coluzzii
Keita	alive	SS	RR	SS	coluzzii
Keita	alive	SS	RR	SS	coluzzii
Keita	dead	RR	RS	SS	coluzzii
Keita	dead	RR	RS	SS	coluzzii
Keita	dead	RR	RS	SS	coluzzii
Keita	dead	RR	RS	SS	coluzzii
Keita	dead	RR	RS	SS	coluzzii
Keita	dead	RR	RS	SS	coluzzii
Keita	dead	RR	RS	SS	coluzzii
Keita	dead	RR	RS	SS	coluzzii
Keita	dead	RR	RS	SS	coluzzii
Keita	dead	RR	RS	SS	coluzzii
Keita	dead	RR	RS	SS	coluzzii
Keita	dead	RR	RS	SS	coluzzii
Keita	dead	RR	RS	SS	coluzzii
Keita	alive	RR	RS	SS	coluzzii
Keita	alive	RR	RS	SS	coluzzii
Keita	alive	RR	RS	SS	coluzzii
Keita	alive	RR	RS	SS	coluzzii
Keita	alive	RR	RS	SS	coluzzii
Keita	alive	RR	RS	SS	coluzzii
Keita	alive	RR	RS	SS	coluzzii
Keita	alive	RR	RS	SS	coluzzii
Keita	alive	RR	RS	SS	coluzzii
Keita	alive	RR	RS	SS	coluzzii
Keita	alive	RR	RS	SS	coluzzii
Keita	alive	RR	RS	SS	coluzzii
Keita	dead	RS	RS	SS	coluzzii
Keita	alive	SS	RS	SS	coluzzii
Keita	dead	RR	SS	SS	coluzzii
Keita	dead	RR	SS	SS	coluzzii
Keita	dead	RR	SS	SS	coluzzii
Keita	dead	RR	SS	SS	coluzzii
Keita	dead	RR	SS	SS	coluzzii
Keita	dead	RR	SS	SS	coluzzii
Keita	dead	RR	SS	SS	coluzzii
Keita	alive	RR	SS	SS	coluzzii
Keita	alive	RR	SS	SS	coluzzii
Keita	alive	RR	SS	SS	coluzzii
Keita	alive	RR	SS	SS	coluzzii
Keita	alive	SS	SS	SS	coluzzii
Keita	alive	SS	SS	SS	coluzzii
Keita	alive	RR	SS	RR	gambiae
Keita	alive	RR	non amplified	SS	gambiae
Keita	alive	SS	non amplified	SS	gambiae
Keita	dead	RR	RR	SS	gambiae
Keita	dead	RR	RR	SS	gambiae
Keita	alive	RR	RR	SS	gambiae
Keita	alive	SS	RR	SS	gambiae
Keita	alive	SS	RR	SS	gambiae
Keita	alive	SS	RR	SS	gambiae
Keita	alive	SS	RR	SS	gambiae
Keita	dead	RR	RS	SS	gambiae
Keita	dead	RR	RS	SS	gambiae
Keita	dead	RR	RS	SS	gambiae
Keita	dead	RR	RS	SS	gambiae
Keita	alive	RS	RS	SS	gambiae
Keita	dead	SS	RS	SS	gambiae
Keita	dead	SS	RS	SS	gambiae
Keita	dead	RR	SS	SS	gambiae
Keita	dead	RR	SS	SS	gambiae
Keita	alive	RR	SS	SS	gambiae
Keita	alive	RR	SS	SS	gambiae
Keita	dead	RS	SS	SS	gambiae
Keita	alive	SS	SS	SS	gambiae
Keita	alive	RS	RR	non amplified	non amplified
Keita	alive	SS	RS	RR	non amplified
Keita	alive	SS	RR	SS	non amplified
Keita	alive	RR	RS	SS	non amplified
Madaoua	dead	RR	non amplified	non amplified	coluzzii
Madaoua	alive	RR	SS	non amplified	coluzzii
Madaoua	dead	RR	RR	RR	coluzzii
Madaoua	alive	RR	RR	RR	coluzzii
Madaoua	alive	RR	RR	RR	coluzzii
Madaoua	alive	RR	RR	RR	coluzzii
Madaoua	alive	RR	RS	RR	coluzzii
Madaoua	alive	RR	RS	RR	coluzzii
Madaoua	alive	RR	RS	RR	coluzzii
Madaoua	dead	RR	SS	RR	coluzzii
Madaoua	alive	RR	SS	RR	coluzzii
Madaoua	dead	RR	RR	SS	coluzzii
Madaoua	dead	RR	RR	SS	coluzzii
Madaoua	dead	RR	RR	SS	coluzzii
Madaoua	dead	RR	RR	SS	coluzzii
Madaoua	dead	RR	RR	SS	coluzzii
Madaoua	dead	RR	RR	SS	coluzzii
Madaoua	dead	RR	RR	SS	coluzzii
Madaoua	dead	RR	RR	SS	coluzzii
Madaoua	dead	RR	RR	SS	coluzzii
Madaoua	dead	RR	RR	SS	coluzzii
Madaoua	dead	RR	RR	SS	coluzzii
Madaoua	dead	RR	RR	SS	coluzzii
Madaoua	dead	RR	RR	SS	coluzzii
Madaoua	alive	RR	RR	SS	coluzzii
Madaoua	alive	RR	RR	SS	coluzzii
Madaoua	alive	RR	RR	SS	coluzzii
Madaoua	alive	RR	RR	SS	coluzzii
Madaoua	alive	RR	RR	SS	coluzzii
Madaoua	alive	RR	RR	SS	coluzzii
Madaoua	alive	RR	RR	SS	coluzzii
Madaoua	alive	RR	RR	SS	coluzzii
Madaoua	alive	RR	RR	SS	coluzzii
Madaoua	alive	RR	RR	SS	coluzzii
Madaoua	alive	RR	RR	SS	coluzzii
Madaoua	dead	RS	RR	SS	coluzzii
Madaoua	alive	RS	RR	SS	coluzzii
Madaoua	alive	SS	RR	SS	coluzzii
Madaoua	alive	SS	RR	SS	coluzzii
Madaoua	dead	RR	RS	SS	coluzzii
Madaoua	dead	RR	RS	SS	coluzzii
Madaoua	dead	RR	RS	SS	coluzzii
Madaoua	dead	RR	RS	SS	coluzzii
Madaoua	dead	RR	RS	SS	coluzzii
Madaoua	dead	RR	RS	SS	coluzzii
Madaoua	dead	RR	RS	SS	coluzzii
Madaoua	dead	RR	RS	SS	coluzzii
Madaoua	dead	RR	RS	SS	coluzzii
Madaoua	dead	RR	RS	SS	coluzzii
Madaoua	alive	RR	RS	SS	coluzzii
Madaoua	alive	RR	RS	SS	coluzzii
Madaoua	alive	RR	RS	SS	coluzzii
Madaoua	alive	RR	RS	SS	coluzzii
Madaoua	alive	RR	RS	SS	coluzzii
Madaoua	alive	RR	RS	SS	coluzzii
Madaoua	alive	RR	RS	SS	coluzzii
Madaoua	alive	RR	RS	SS	coluzzii
Madaoua	alive	RR	RS	SS	coluzzii
Madaoua	alive	RR	RS	SS	coluzzii
Madaoua	dead	RS	RS	SS	coluzzii
Madaoua	dead	RS	RS	SS	coluzzii
Madaoua	alive	RS	RS	SS	coluzzii
Madaoua	dead	SS	RS	SS	coluzzii
Madaoua	alive	SS	RS	SS	coluzzii
Madaoua	alive	SS	RS	SS	coluzzii
Madaoua	alive	SS	RS	SS	coluzzii
Madaoua	dead	RR	SS	SS	coluzzii
Madaoua	dead	RR	SS	SS	coluzzii
Madaoua	dead	RR	SS	SS	coluzzii
Madaoua	dead	RR	SS	SS	coluzzii
Madaoua	dead	RR	SS	SS	coluzzii
Madaoua	alive	RR	SS	SS	coluzzii
Madaoua	alive	RR	SS	SS	coluzzii
Madaoua	alive	RR	SS	SS	coluzzii
Madaoua	alive	RR	SS	SS	coluzzii
Madaoua	alive	RR	SS	SS	coluzzii
Madaoua	alive	RR	SS	SS	coluzzii
Madaoua	alive	RR	SS	SS	coluzzii
Madaoua	alive	RR	SS	SS	coluzzii
Madaoua	alive	RR	SS	SS	coluzzii
Madaoua	alive	RR	SS	SS	coluzzii
Madaoua	alive	RR	SS	SS	coluzzii
Madaoua	alive	RR	SS	SS	coluzzii
Madaoua	alive	RR	SS	SS	coluzzii
Madaoua	alive	RR	SS	SS	coluzzii
Madaoua	dead	RS	SS	SS	coluzzii
Madaoua	dead	RS	SS	SS	coluzzii
Madaoua	dead	RS	SS	SS	coluzzii
Madaoua	dead	RS	SS	SS	coluzzii
Madaoua	alive	RS	SS	SS	coluzzii
Madaoua	dead	SS	SS	SS	coluzzii
Madaoua	alive	RR	SS	RR	gambiae
Madaoua	dead	RR	RR	SS	gambiae
Madaoua	dead	RR	RR	SS	gambiae
Madaoua	dead	RR	RR	SS	gambiae
Madaoua	dead	RR	RR	SS	gambiae
Madaoua	alive	RR	RR	SS	gambiae
Madaoua	alive	RR	RR	SS	gambiae
Madaoua	alive	RR	RR	SS	gambiae
Madaoua	alive	RR	RR	SS	gambiae
Madaoua	alive	RR	RR	SS	gambiae
Madaoua	alive	RR	RR	SS	gambiae
Madaoua	alive	RR	RR	SS	gambiae
Madaoua	dead	SS	RR	SS	gambiae
Madaoua	alive	SS	RR	SS	gambiae
Madaoua	alive	SS	RR	SS	gambiae
Madaoua	dead	RR	RS	SS	gambiae
Madaoua	dead	RR	RS	SS	gambiae
Madaoua	alive	RR	RS	SS	gambiae
Madaoua	alive	RR	RS	SS	gambiae
Madaoua	alive	RR	RS	SS	gambiae
Madaoua	alive	RR	RS	SS	gambiae
Madaoua	alive	RS	RS	SS	gambiae
Madaoua	alive	RS	RS	SS	gambiae
Madaoua	dead	SS	RS	SS	gambiae
Madaoua	dead	RR	SS	SS	gambiae
Madaoua	dead	RR	SS	SS	gambiae
Madaoua	alive	RR	SS	SS	gambiae
Madaoua	alive	RR	SS	SS	gambiae
Madaoua	alive	RR	SS	SS	gambiae
Madaroumfa	alive	RR	RR	RR	coluzzii
Madaroumfa	alive	RR	RR	RR	coluzzii
Madaroumfa	alive	RR	RR	RR	coluzzii
Madaroumfa	alive	RR	RR	RR	coluzzii
Madaroumfa	alive	SS	RR	RR	coluzzii
Madaroumfa	alive	SS	RR	RR	coluzzii
Madaroumfa	alive	RR	RS	RR	coluzzii
Madaroumfa	dead	RR	SS	RR	coluzzii
Madaroumfa	dead	RR	SS	RR	coluzzii
Madaroumfa	alive	RR	SS	RR	coluzzii
Madaroumfa	dead	SS	SS	RR	coluzzii
Madaroumfa	dead	RR	RR	SS	coluzzii
Madaroumfa	alive	RR	RR	SS	coluzzii
Madaroumfa	alive	RR	RR	SS	coluzzii
Madaroumfa	alive	RR	RR	SS	coluzzii
Madaroumfa	alive	RR	RR	SS	coluzzii
Madaroumfa	alive	RR	RR	SS	coluzzii
Madaroumfa	alive	RR	RR	SS	coluzzii
Madaroumfa	dead	RS	RR	SS	coluzzii
Madaroumfa	dead	RS	RR	SS	coluzzii
Madaroumfa	alive	RS	RR	SS	coluzzii
Madaroumfa	dead	SS	RR	SS	coluzzii
Madaroumfa	alive	SS	RR	SS	coluzzii
Madaroumfa	alive	SS	RR	SS	coluzzii
Madaroumfa	alive	RR	RS	SS	coluzzii
Madaroumfa	alive	RR	RS	SS	coluzzii
Madaroumfa	alive	RR	RS	SS	coluzzii
Madaroumfa	alive	RS	RS	SS	coluzzii
Madaroumfa	alive	SS	RS	SS	coluzzii
Madaroumfa	dead	RR	SS	SS	coluzzii
Madaroumfa	alive	RR	SS	SS	coluzzii
Madaroumfa	alive	RR	SS	SS	coluzzii
Madaroumfa	alive	RR	SS	SS	coluzzii
Madaroumfa	alive	RR	SS	SS	coluzzii
Madaroumfa	alive	RR	SS	SS	coluzzii
Madaroumfa	alive	SS	SS	SS	coluzzii
Madaroumfa	alive	SS	SS	SS	coluzzii
Madaroumfa	alive	SS	SS	SS	coluzzii
Madaroumfa	alive	RR	RR	RR	gambiae
Madaroumfa	alive	RR	RR	RR	gambiae
Madaroumfa	alive	RR	RR	RR	gambiae
Madaroumfa	dead	SS	RR	RR	gambiae
Madaroumfa	dead	RR	RS	RR	gambiae
Madaroumfa	alive	SS	RS	RR	gambiae
Madaroumfa	alive	SS	RS	RR	gambiae
Madaroumfa	dead	RR	SS	RR	gambiae
Madaroumfa	dead	RR	SS	RR	gambiae
Madaroumfa	alive	RS	SS	RR	gambiae
Madaroumfa	dead	SS	SS	RR	gambiae
Madaroumfa	alive	SS	SS	RR	gambiae
Madaroumfa	dead	RR	RR	SS	gambiae
Madaroumfa	dead	RR	RR	SS	gambiae
Madaroumfa	dead	RR	RR	SS	gambiae
Madaroumfa	dead	RR	RR	SS	gambiae
Madaroumfa	dead	RR	RR	SS	gambiae
Madaroumfa	alive	RR	RR	SS	gambiae
Madaroumfa	alive	RR	RR	SS	gambiae
Madaroumfa	alive	RR	RR	SS	gambiae
Madaroumfa	alive	RR	RR	SS	gambiae
Madaroumfa	alive	RR	RR	SS	gambiae
Madaroumfa	alive	RR	RR	SS	gambiae
Madaroumfa	alive	RR	RR	SS	gambiae
Madaroumfa	alive	RR	RR	SS	gambiae
Madaroumfa	alive	RR	RR	SS	gambiae
Madaroumfa	dead	RS	RR	SS	gambiae
Madaroumfa	dead	RS	RR	SS	gambiae
Madaroumfa	dead	RS	RR	SS	gambiae
Madaroumfa	dead	RS	RR	SS	gambiae
Madaroumfa	dead	RS	RR	SS	gambiae
Madaroumfa	alive	RS	RR	SS	gambiae
Madaroumfa	dead	SS	RR	SS	gambiae
Madaroumfa	dead	SS	RR	SS	gambiae
Madaroumfa	dead	SS	RR	SS	gambiae
Madaroumfa	dead	SS	RR	SS	gambiae
Madaroumfa	dead	SS	RR	SS	gambiae
Madaroumfa	alive	SS	RR	SS	gambiae
Madaroumfa	alive	SS	RR	SS	gambiae
Madaroumfa	alive	SS	RR	SS	gambiae
Madaroumfa	alive	SS	RR	SS	gambiae
Madaroumfa	alive	SS	RR	SS	gambiae
Madaroumfa	alive	SS	RR	SS	gambiae
Madaroumfa	alive	SS	RR	SS	gambiae
Madaroumfa	dead	RR	RS	SS	gambiae
Madaroumfa	dead	RR	RS	SS	gambiae
Madaroumfa	dead	RR	RS	SS	gambiae
Madaroumfa	alive	RR	RS	SS	gambiae
Madaroumfa	dead	SS	RS	SS	gambiae
Madaroumfa	alive	SS	RS	SS	gambiae
Madaroumfa	dead	RR	SS	SS	gambiae
Madaroumfa	dead	RR	SS	SS	gambiae
Madaroumfa	dead	RR	SS	SS	gambiae
Madaroumfa	dead	RR	SS	SS	gambiae
Madaroumfa	dead	RR	SS	SS	gambiae
Madaroumfa	dead	RR	SS	SS	gambiae
Madaroumfa	dead	RR	SS	SS	gambiae
Madaroumfa	alive	RR	SS	SS	gambiae
Madaroumfa	alive	RR	SS	SS	gambiae
Madaroumfa	alive	RR	SS	SS	gambiae
Madaroumfa	alive	RR	SS	SS	gambiae
Madaroumfa	alive	RS	SS	SS	gambiae
Madaroumfa	alive	RS	SS	SS	gambiae
Madaroumfa	dead	SS	SS	SS	gambiae
Madaroumfa	dead	SS	SS	SS	gambiae
Madaroumfa	dead	SS	SS	SS	gambiae
Madaroumfa	dead	SS	SS	SS	gambiae
Madaroumfa	dead	SS	SS	SS	gambiae
Madaroumfa	alive	SS	SS	SS	gambiae
Madaroumfa	alive	SS	SS	SS	gambiae
Madaroumfa	alive	SS	SS	SS	gambiae
Madaroumfa	alive	SS	SS	SS	gambiae
Madaroumfa	alive	RR	RR	RR	hybrid
Madaroumfa	dead	SS	RR	SS	non amplified
Madaroumfa	dead	SS	SS	SS	non amplified
Magaria	dead	RR	RR	RR	arabiensis
Magaria	dead	RS	SS	RR	arabiensis
Magaria	dead	RR	RR	non amplified	coluzzii
Magaria	dead	RR	RR	RR	coluzzii
Magaria	alive	RR	RR	RR	coluzzii
Magaria	dead	RS	RR	RR	coluzzii
Magaria	dead	RR	RS	RR	coluzzii
Magaria	alive	RR	RS	RR	coluzzii
Magaria	alive	RR	RS	RR	coluzzii
Magaria	alive	RR	SS	RR	coluzzii
Magaria	alive	SS	RR	RS	coluzzii
Magaria	alive	SS	RS	RS	coluzzii
Magaria	dead	RR	RR	SS	coluzzii
Magaria	dead	RR	RR	SS	coluzzii
Magaria	dead	RR	RR	SS	coluzzii
Magaria	dead	RR	RR	SS	coluzzii
Magaria	dead	RR	RR	SS	coluzzii
Magaria	dead	RR	RR	SS	coluzzii
Magaria	dead	RR	RR	SS	coluzzii
Magaria	alive	RR	RR	SS	coluzzii
Magaria	alive	RR	RR	SS	coluzzii
Magaria	alive	RR	RR	SS	coluzzii
Magaria	alive	RR	RR	SS	coluzzii
Magaria	alive	RR	RR	SS	coluzzii
Magaria	alive	RR	RR	SS	coluzzii
Magaria	alive	RR	RR	SS	coluzzii
Magaria	alive	RR	RR	SS	coluzzii
Magaria	alive	RR	RR	SS	coluzzii
Magaria	alive	RR	RR	SS	coluzzii
Magaria	alive	RR	RR	SS	coluzzii
Magaria	alive	RR	RR	SS	coluzzii
Magaria	alive	RR	RR	SS	coluzzii
Magaria	alive	RR	RR	SS	coluzzii
Magaria	alive	RR	RR	SS	coluzzii
Magaria	alive	RR	RR	SS	coluzzii
Magaria	alive	RR	RR	SS	coluzzii
Magaria	alive	RR	RR	SS	coluzzii
Magaria	alive	RR	RR	SS	coluzzii
Magaria	dead	RS	RR	SS	coluzzii
Magaria	dead	RS	RR	SS	coluzzii
Magaria	dead	RS	RR	SS	coluzzii
Magaria	alive	RS	RR	SS	coluzzii
Magaria	alive	RS	RR	SS	coluzzii
Magaria	dead	SS	RR	SS	coluzzii
Magaria	dead	SS	RR	SS	coluzzii
Magaria	dead	SS	RR	SS	coluzzii
Magaria	dead	SS	RR	SS	coluzzii
Magaria	dead	SS	RR	SS	coluzzii
Magaria	dead	SS	RR	SS	coluzzii
Magaria	alive	SS	RR	SS	coluzzii
Magaria	alive	SS	RR	SS	coluzzii
Magaria	alive	SS	RR	SS	coluzzii
Magaria	alive	SS	RR	SS	coluzzii
Magaria	alive	SS	RR	SS	coluzzii
Magaria	alive	SS	RR	SS	coluzzii
Magaria	dead	RR	RS	SS	coluzzii
Magaria	dead	RR	RS	SS	coluzzii
Magaria	dead	RR	RS	SS	coluzzii
Magaria	dead	RR	RS	SS	coluzzii
Magaria	dead	RR	RS	SS	coluzzii
Magaria	dead	RR	RS	SS	coluzzii
Magaria	dead	RR	RS	SS	coluzzii
Magaria	dead	RR	RS	SS	coluzzii
Magaria	dead	RR	RS	SS	coluzzii
Magaria	alive	RR	RS	SS	coluzzii
Magaria	dead	RS	RS	SS	coluzzii
Magaria	alive	RS	RS	SS	coluzzii
Magaria	alive	RS	RS	SS	coluzzii
Magaria	dead	SS	RS	SS	coluzzii
Magaria	dead	SS	RS	SS	coluzzii
Magaria	dead	SS	RS	SS	coluzzii
Magaria	dead	SS	RS	SS	coluzzii
Magaria	alive	SS	RS	SS	coluzzii
Magaria	alive	SS	RS	SS	coluzzii
Magaria	alive	SS	RS	SS	coluzzii
Magaria	alive	SS	RS	SS	coluzzii
Magaria	alive	SS	RS	SS	coluzzii
Magaria	dead	RR	SS	SS	coluzzii
Magaria	dead	RR	SS	SS	coluzzii
Magaria	dead	RR	SS	SS	coluzzii
Magaria	dead	RR	SS	SS	coluzzii
Magaria	dead	RR	SS	SS	coluzzii
Magaria	dead	RR	SS	SS	coluzzii
Magaria	alive	RR	SS	SS	coluzzii
Magaria	alive	RR	SS	SS	coluzzii
Magaria	alive	RR	SS	SS	coluzzii
Magaria	alive	RR	SS	SS	coluzzii
Magaria	alive	RR	SS	SS	coluzzii
Magaria	dead	RS	SS	SS	coluzzii
Magaria	alive	RS	SS	SS	coluzzii
Magaria	alive	RS	SS	SS	coluzzii
Magaria	dead	SS	SS	SS	coluzzii
Magaria	dead	SS	SS	SS	coluzzii
Magaria	alive	RR	RS	RR	gambiae
Magaria	dead	RR	RR	SS	gambiae
Magaria	dead	RR	RR	SS	gambiae
Magaria	alive	RR	RR	SS	gambiae
Magaria	alive	RR	RR	SS	gambiae
Magaria	alive	RR	RR	SS	gambiae
Magaria	alive	RR	RR	SS	gambiae
Magaria	alive	RR	RR	SS	gambiae
Magaria	alive	RR	RR	SS	gambiae
Magaria	dead	RS	RR	SS	gambiae
Magaria	dead	RS	RR	SS	gambiae
Magaria	alive	RS	RR	SS	gambiae
Magaria	alive	RS	RR	SS	gambiae
Magaria	alive	RS	RR	SS	gambiae
Magaria	dead	SS	RR	SS	gambiae
Magaria	alive	SS	RR	SS	gambiae
Magaria	alive	SS	RR	SS	gambiae
Magaria	alive	SS	RR	SS	gambiae
Magaria	alive	RR	RS	SS	gambiae
Magaria	dead	SS	RS	SS	gambiae
Magaria	dead	RR	SS	SS	gambiae
Magaria	alive	RR	SS	SS	gambiae
Magaria	alive	RR	SS	SS	gambiae
Magaria	alive	RR	SS	SS	gambiae
Magaria	alive	RR	SS	SS	gambiae
Magaria	alive	SS	SS	SS	gambiae
Magaria	alive	RR	SS	SS	hybrid
Matamey	alive	RR	RR	non amplified	coluzzii
Matamey	dead	RR	SS	RR	coluzzii
Matamey	alive	RR	SS	RR	coluzzii
Matamey	alive	RR	SS	RR	coluzzii
Matamey	alive	RR	non amplified	SS	coluzzii
Matamey	dead	RR	RR	SS	coluzzii
Matamey	alive	RR	RR	SS	coluzzii
Matamey	alive	RR	RR	SS	coluzzii
Matamey	alive	RR	RR	SS	coluzzii
Matamey	alive	SS	RR	SS	coluzzii
Matamey	alive	RR	RS	SS	coluzzii
Matamey	alive	SS	SS	SS	coluzzii
Matamey	alive	RR	RR	non amplified	gambiae
Matamey	alive	RR	RR	non amplified	gambiae
Matamey	alive	RR	RR	non amplified	gambiae
Matamey	alive	RR	RS	non amplified	gambiae
Matamey	dead	RS	RS	non amplified	gambiae
Matamey	dead	RR	RR	RR	gambiae
Matamey	alive	RR	RR	RR	gambiae
Matamey	alive	RR	RR	RR	gambiae
Matamey	alive	RR	RR	RR	gambiae
Matamey	alive	RR	RR	RR	gambiae
Matamey	dead	RS	RR	RR	gambiae
Matamey	dead	RS	RR	RR	gambiae
Matamey	alive	RS	RR	RR	gambiae
Matamey	dead	RR	RS	RR	gambiae
Matamey	dead	RR	RS	RR	gambiae
Matamey	alive	RR	RS	RR	gambiae
Matamey	alive	SS	RS	RR	gambiae
Matamey	dead	RR	SS	RR	gambiae
Matamey	alive	RR	SS	RR	gambiae
Matamey	alive	RR	SS	RR	gambiae
Matamey	alive	RR	non amplified	SS	gambiae
Matamey	alive	RR	non amplified	SS	gambiae
Matamey	alive	RR	non amplified	SS	gambiae
Matamey	alive	RS	non amplified	SS	gambiae
Matamey	dead	RR	RR	SS	gambiae
Matamey	dead	RR	RR	SS	gambiae
Matamey	dead	RR	RR	SS	gambiae
Matamey	dead	RR	RR	SS	gambiae
Matamey	dead	RR	RR	SS	gambiae
Matamey	dead	RR	RR	SS	gambiae
Matamey	dead	RR	RR	SS	gambiae
Matamey	dead	RR	RR	SS	gambiae
Matamey	dead	RR	RR	SS	gambiae
Matamey	dead	RR	RR	SS	gambiae
Matamey	dead	RR	RR	SS	gambiae
Matamey	dead	RR	RR	SS	gambiae
Matamey	dead	RR	RR	SS	gambiae
Matamey	dead	RR	RR	SS	gambiae
Matamey	alive	RR	RR	SS	gambiae
Matamey	alive	RR	RR	SS	gambiae
Matamey	alive	RR	RR	SS	gambiae
Matamey	alive	RR	RR	SS	gambiae
Matamey	alive	RR	RR	SS	gambiae
Matamey	alive	RR	RR	SS	gambiae
Matamey	alive	RR	RR	SS	gambiae
Matamey	alive	RR	RR	SS	gambiae
Matamey	alive	RR	RR	SS	gambiae
Matamey	alive	RR	RR	SS	gambiae
Matamey	alive	RR	RR	SS	gambiae
Matamey	alive	RR	RR	SS	gambiae
Matamey	dead	RS	RR	SS	gambiae
Matamey	dead	RS	RR	SS	gambiae
Matamey	dead	RS	RR	SS	gambiae
Matamey	alive	RS	RR	SS	gambiae
Matamey	alive	RS	RR	SS	gambiae
Matamey	dead	SS	RR	SS	gambiae
Matamey	dead	SS	RR	SS	gambiae
Matamey	dead	SS	RR	SS	gambiae
Matamey	dead	SS	RR	SS	gambiae
Matamey	dead	SS	RR	SS	gambiae
Matamey	alive	SS	RR	SS	gambiae
Matamey	alive	SS	RR	SS	gambiae
Matamey	alive	SS	RR	SS	gambiae
Matamey	alive	SS	RR	SS	gambiae
Matamey	dead	RR	RS	SS	gambiae
Matamey	dead	RR	RS	SS	gambiae
Matamey	dead	RR	RS	SS	gambiae
Matamey	dead	RR	RS	SS	gambiae
Matamey	dead	RR	RS	SS	gambiae
Matamey	dead	RR	RS	SS	gambiae
Matamey	alive	RR	RS	SS	gambiae
Matamey	alive	RR	RS	SS	gambiae
Matamey	alive	RR	RS	SS	gambiae
Matamey	alive	RR	RS	SS	gambiae
Matamey	dead	RS	RS	SS	gambiae
Matamey	alive	RS	RS	SS	gambiae
Matamey	dead	SS	RS	SS	gambiae
Matamey	dead	SS	RS	SS	gambiae
Matamey	alive	SS	RS	SS	gambiae
Matamey	alive	SS	RS	SS	gambiae
Matamey	dead	RR	SS	SS	gambiae
Matamey	dead	RR	SS	SS	gambiae
Matamey	dead	RR	SS	SS	gambiae
Matamey	dead	RR	SS	SS	gambiae
Matamey	alive	RR	SS	SS	gambiae
Matamey	alive	RR	SS	SS	gambiae
Matamey	alive	RR	SS	SS	gambiae
Matamey	alive	RR	SS	SS	gambiae
Matamey	alive	RR	SS	SS	gambiae
Matamey	alive	RR	SS	SS	gambiae
Matamey	alive	RR	SS	SS	gambiae
Matamey	alive	RR	SS	SS	gambiae
Matamey	alive	RR	SS	SS	gambiae
Matamey	alive	RR	SS	SS	gambiae
Matamey	alive	RR	SS	SS	gambiae
Matamey	alive	RR	SS	SS	gambiae
Matamey	alive	RR	SS	SS	gambiae
Matamey	alive	RS	SS	SS	gambiae
Matamey	alive	RS	SS	SS	gambiae
Matamey	alive	RS	SS	SS	gambiae
Matamey	alive	RS	SS	SS	gambiae
Matamey	dead	SS	SS	SS	gambiae
Matamey	dead	SS	SS	SS	gambiae
Matamey	alive	SS	SS	SS	gambiae
Matamey	alive	SS	SS	SS	gambiae
Matamey	alive	SS	SS	SS	gambiae
Matamey	alive	RR	RR	SS	non amplified
Matamey	alive	SS	RR	SS	non amplified
Saguia		RR	non amplified	non amplified	coluzzii
Saguia		non amplified	RR	non amplified	coluzzii
Saguia		non amplified	RR	non amplified	coluzzii
Saguia		non amplified	SS	non amplified	coluzzii
Saguia		SS	SS	non amplified	coluzzii
Saguia		SS	SS	non amplified	coluzzii
Saguia		RR	RR	RR	coluzzii
Saguia		RR	RR	RR	coluzzii
Saguia		RR	RR	RR	coluzzii
Saguia		RR	RR	RR	coluzzii
Saguia		RS	RR	RR	coluzzii
Saguia		SS	RR	RR	coluzzii
Saguia		RR	RS	RR	coluzzii
Saguia		RR	RS	RR	coluzzii
Saguia		SS	RS	RR	coluzzii
Saguia		SS	RS	RR	coluzzii
Saguia		RR	SS	RR	coluzzii
Saguia		RR	SS	RR	coluzzii
Saguia		RR	SS	RR	coluzzii
Saguia		RS	SS	RR	coluzzii
Saguia		RS	SS	RR	coluzzii
Saguia		SS	SS	RR	coluzzii
Saguia		RR	RR	RS	coluzzii
Saguia		RR	RR	RS	coluzzii
Saguia		RS	RR	RS	coluzzii
Saguia		SS	RR	RS	coluzzii
Saguia		RR	RS	RS	coluzzii
Saguia		RR	SS	RS	coluzzii
Saguia		RR	SS	RS	coluzzii
Saguia		non amplified	non amplified	SS	coluzzii
Saguia		RR	non amplified	SS	coluzzii
Saguia		RS	non amplified	SS	coluzzii
Saguia		non amplified	RR	SS	coluzzii
Saguia		non amplified	RR	SS	coluzzii
Saguia		RR	RR	SS	coluzzii
Saguia		RR	RR	SS	coluzzii
Saguia		RR	RR	SS	coluzzii
Saguia		RR	RR	SS	coluzzii
Saguia		RR	RR	SS	coluzzii
Saguia		RR	RR	SS	coluzzii
Saguia		RR	RR	SS	coluzzii
Saguia		RR	RR	SS	coluzzii
Saguia		RR	RR	SS	coluzzii
Saguia		RR	RR	SS	coluzzii
Saguia		RR	RR	SS	coluzzii
Saguia		RR	RR	SS	coluzzii
Saguia		RR	RR	SS	coluzzii
Saguia		RR	RR	SS	coluzzii
Saguia		RR	RR	SS	coluzzii
Saguia		RS	RR	SS	coluzzii
Saguia		RS	RR	SS	coluzzii
Saguia		RS	RR	SS	coluzzii
Saguia		RS	RR	SS	coluzzii
Saguia		RS	RR	SS	coluzzii
Saguia		RS	RR	SS	coluzzii
Saguia		RS	RR	SS	coluzzii
Saguia		RS	RR	SS	coluzzii
Saguia		RS	RR	SS	coluzzii
Saguia		SS	RR	SS	coluzzii
Saguia		SS	RR	SS	coluzzii
Saguia		SS	RR	SS	coluzzii
Saguia		SS	RR	SS	coluzzii
Saguia		SS	RR	SS	coluzzii
Saguia		SS	RR	SS	coluzzii
Saguia		RR	RS	SS	coluzzii
Saguia		RR	RS	SS	coluzzii
Saguia		RR	RS	SS	coluzzii
Saguia		RR	RS	SS	coluzzii
Saguia		RR	RS	SS	coluzzii
Saguia		RR	RS	SS	coluzzii
Saguia		RR	RS	SS	coluzzii
Saguia		RR	RS	SS	coluzzii
Saguia		RS	RS	SS	coluzzii
Saguia		RS	RS	SS	coluzzii
Saguia		RS	RS	SS	coluzzii
Saguia		RS	RS	SS	coluzzii
Saguia		RS	RS	SS	coluzzii
Saguia		RS	RS	SS	coluzzii
Saguia		SS	RS	SS	coluzzii
Saguia		SS	RS	SS	coluzzii
Saguia		SS	RS	SS	coluzzii
Saguia		RR	SS	SS	coluzzii
Saguia		RR	SS	SS	coluzzii
Saguia		RR	SS	SS	coluzzii
Saguia		RR	SS	SS	coluzzii
Saguia		RR	SS	SS	coluzzii
Saguia		RR	SS	SS	coluzzii
Saguia		RS	SS	SS	coluzzii
Saguia		RS	SS	SS	coluzzii
Saguia		RS	SS	SS	coluzzii
Saguia		SS	SS	SS	coluzzii
Saguia		SS	SS	SS	coluzzii
Saguia		SS	SS	SS	coluzzii
Saguia		SS	SS	SS	coluzzii
Saguia		RR	RR	RR	gambiae
Saguia		RR	RS	RR	gambiae
Saguia		RR	RR	RS	gambiae
Saguia		RS	SS	RS	gambiae
Saguia		RR	RR	SS	gambiae
Saguia		RR	RR	SS	gambiae
Saguia		RR	RR	SS	gambiae
Saguia		RR	RR	SS	gambiae
Saguia		RS	RR	SS	gambiae
Saguia		RS	RR	SS	gambiae
Saguia		RS	RR	SS	gambiae
Saguia		RS	RR	SS	gambiae
Saguia		SS	RR	SS	gambiae
Saguia		SS	RR	SS	gambiae
Saguia		RR	RS	SS	gambiae
Saguia		RR	RS	SS	gambiae
Saguia		RS	RS	SS	gambiae
Saguia		RS	RS	SS	gambiae
Saguia		RS	RS	SS	gambiae
Saguia		SS	RS	SS	gambiae
Saguia		SS	RS	SS	gambiae
Saguia		SS	RS	SS	gambiae
Saguia		RR	SS	SS	gambiae
Saguia		RS	SS	SS	gambiae
Saguia		RR	RR	SS	non amplified
Saguia		RR	RS	SS	non amplified
Say	alive	RR	SS	non amplified	coluzzii
Say	dead	RR	RR	RR	coluzzii
Say	dead	RS	RR	RR	coluzzii
Say	alive	RS	RR	RR	coluzzii
Say	alive	RS	RS	RR	coluzzii
Say	alive	RR	SS	RR	coluzzii
Say	dead	RR	SS	RS	coluzzii
Say	alive	RR	SS	RS	coluzzii
Say	alive	RR	SS	RS	coluzzii
Say	dead	SS	non amplified	SS	coluzzii
Say	alive	SS	non amplified	SS	coluzzii
Say	dead	RR	RR	SS	coluzzii
Say	dead	RR	RR	SS	coluzzii
Say	dead	RR	RR	SS	coluzzii
Say	dead	RR	RR	SS	coluzzii
Say	dead	RR	RR	SS	coluzzii
Say	dead	RR	RR	SS	coluzzii
Say	dead	RR	RR	SS	coluzzii
Say	dead	RR	RR	SS	coluzzii
Say	dead	RR	RR	SS	coluzzii
Say	dead	RR	RR	SS	coluzzii
Say	dead	RR	RR	SS	coluzzii
Say	alive	RR	RR	SS	coluzzii
Say	alive	RR	RR	SS	coluzzii
Say	alive	RR	RR	SS	coluzzii
Say	alive	RR	RR	SS	coluzzii
Say	alive	RR	RR	SS	coluzzii
Say	alive	RR	RR	SS	coluzzii
Say	alive	RR	RR	SS	coluzzii
Say	alive	RR	RR	SS	coluzzii
Say	alive	RR	RR	SS	coluzzii
Say	alive	RR	RR	SS	coluzzii
Say	alive	RR	RR	SS	coluzzii
Say	alive	RR	RR	SS	coluzzii
Say	alive	RR	RR	SS	coluzzii
Say	alive	RR	RR	SS	coluzzii
Say	alive	RR	RR	SS	coluzzii
Say	alive	RR	RR	SS	coluzzii
Say	dead	RS	RR	SS	coluzzii
Say	alive	RS	RR	SS	coluzzii
Say	alive	RS	RR	SS	coluzzii
Say	alive	RS	RR	SS	coluzzii
Say	dead	SS	RR	SS	coluzzii
Say	alive	SS	RR	SS	coluzzii
Say	alive	SS	RR	SS	coluzzii
Say	alive	SS	RR	SS	coluzzii
Say	alive	SS	RR	SS	coluzzii
Say	alive	SS	RR	SS	coluzzii
Say	dead	RR	RS	SS	coluzzii
Say	dead	RR	RS	SS	coluzzii
Say	dead	RR	RS	SS	coluzzii
Say	dead	RR	RS	SS	coluzzii
Say	alive	RR	RS	SS	coluzzii
Say	alive	RR	RS	SS	coluzzii
Say	alive	RR	RS	SS	coluzzii
Say	alive	RR	RS	SS	coluzzii
Say	alive	RR	RS	SS	coluzzii
Say	alive	RR	RS	SS	coluzzii
Say	alive	RR	RS	SS	coluzzii
Say	alive	RR	RS	SS	coluzzii
Say	alive	RR	RS	SS	coluzzii
Say	alive	RR	RS	SS	coluzzii
Say	alive	RR	RS	SS	coluzzii
Say	alive	RR	RS	SS	coluzzii
Say	alive	RR	RS	SS	coluzzii
Say	dead	RS	RS	SS	coluzzii
Say	dead	RS	RS	SS	coluzzii
Say	dead	RS	RS	SS	coluzzii
Say	dead	RS	RS	SS	coluzzii
Say	alive	SS	RS	SS	coluzzii
Say	alive	SS	RS	SS	coluzzii
Say	alive	SS	RS	SS	coluzzii
Say	alive	SS	RS	SS	coluzzii
Say	alive	SS	RS	SS	coluzzii
Say	dead	RR	SS	SS	coluzzii
Say	dead	RR	SS	SS	coluzzii
Say	dead	RR	SS	SS	coluzzii
Say	dead	RR	SS	SS	coluzzii
Say	dead	RR	SS	SS	coluzzii
Say	alive	RR	SS	SS	coluzzii
Say	alive	RR	SS	SS	coluzzii
Say	alive	RR	SS	SS	coluzzii
Say	alive	RR	SS	SS	coluzzii
Say	alive	RR	SS	SS	coluzzii
Say	alive	RR	SS	SS	coluzzii
Say	alive	RR	SS	SS	coluzzii
Say	dead	RS	SS	SS	coluzzii
Say	alive	SS	SS	SS	coluzzii
Say	alive	SS	SS	SS	coluzzii
Say	alive	SS	SS	SS	coluzzii
Say	alive	SS	SS	SS	coluzzii
Say	dead	RR	RR	RR	gambiae
Say	dead	RS	RR	RR	gambiae
Say	dead	RR	RR	SS	gambiae
Say	dead	RR	RR	SS	gambiae
Say	dead	RR	RR	SS	gambiae
Say	dead	RR	RR	SS	gambiae
Say	alive	RR	RR	SS	gambiae
Say	alive	RS	RR	SS	gambiae
Say	dead	SS	RR	SS	gambiae
Say	alive	SS	RR	SS	gambiae
Say	alive	RR	RS	SS	gambiae
Say	dead	RS	RS	SS	gambiae
Say	alive	RR	SS	SS	gambiae
Say	alive	RR	SS	SS	gambiae
Say	alive	SS	SS	SS	gambiae
Say	alive	SS	SS	SS	gambiae
Tchinta	dead	RR	RR	SS	arabiensis
Tchinta	alive	RR	RR	SS	arabiensis
Tchinta	alive	RR	RR	SS	arabiensis
Tchinta	alive	SS	RS	SS	arabiensis
Tchinta	dead	SS	SS	SS	arabiensis
Tchinta	dead	SS	SS	SS	arabiensis
Tchinta	dead	RR	RR	non amplified	coluzzii
Tchinta	dead	RR	RR	non amplified	coluzzii
Tchinta	dead	RR	RS	non amplified	coluzzii
Tchinta	dead	SS	RS	non amplified	coluzzii
Tchinta	alive	RS	SS	non amplified	coluzzii
Tchinta	alive	SS	SS	non amplified	coluzzii
Tchinta	alive	SS	non amplified	RR	coluzzii
Tchinta	dead	RR	RR	RR	coluzzii
Tchinta	dead	RR	RR	RR	coluzzii
Tchinta	alive	RR	RR	RR	coluzzii
Tchinta	alive	RR	RR	RR	coluzzii
Tchinta	alive	RR	RR	RR	coluzzii
Tchinta	alive	RR	RR	RR	coluzzii
Tchinta	alive	RR	RR	RR	coluzzii
Tchinta	dead	SS	RR	RR	coluzzii
Tchinta	dead	SS	RR	RR	coluzzii
Tchinta	alive	SS	RR	RR	coluzzii
Tchinta	alive	RR	RS	RR	coluzzii
Tchinta	alive	RR	RS	RR	coluzzii
Tchinta	alive	SS	RS	RR	coluzzii
Tchinta	dead	RR	SS	RR	coluzzii
Tchinta	alive	SS	SS	RR	coluzzii
Tchinta	alive	SS	SS	RR	coluzzii
Tchinta	alive	SS	SS	RR	coluzzii
Tchinta	alive	RR	non amplified	SS	coluzzii
Tchinta	dead	RS	non amplified	SS	coluzzii
Tchinta	dead	SS	non amplified	SS	coluzzii
Tchinta	dead	SS	non amplified	SS	coluzzii
Tchinta	alive	SS	non amplified	SS	coluzzii
Tchinta	alive	SS	non amplified	SS	coluzzii
Tchinta	dead	RR	RR	SS	coluzzii
Tchinta	dead	RR	RR	SS	coluzzii
Tchinta	dead	RR	RR	SS	coluzzii
Tchinta	dead	RR	RR	SS	coluzzii
Tchinta	dead	RR	RR	SS	coluzzii
Tchinta	alive	RR	RR	SS	coluzzii
Tchinta	alive	RR	RR	SS	coluzzii
Tchinta	alive	RR	RR	SS	coluzzii
Tchinta	alive	RR	RR	SS	coluzzii
Tchinta	alive	RR	RR	SS	coluzzii
Tchinta	alive	RR	RR	SS	coluzzii
Tchinta	dead	SS	RR	SS	coluzzii
Tchinta	dead	SS	RR	SS	coluzzii
Tchinta	dead	SS	RR	SS	coluzzii
Tchinta	dead	SS	RR	SS	coluzzii
Tchinta	dead	SS	RR	SS	coluzzii
Tchinta	dead	SS	RR	SS	coluzzii
Tchinta	alive	SS	RR	SS	coluzzii
Tchinta	alive	SS	RR	SS	coluzzii
Tchinta	alive	SS	RR	SS	coluzzii
Tchinta	alive	SS	RR	SS	coluzzii
Tchinta	alive	SS	RR	SS	coluzzii
Tchinta	alive	SS	RR	SS	coluzzii
Tchinta	alive	SS	RR	SS	coluzzii
Tchinta	alive	SS	RR	SS	coluzzii
Tchinta	dead	RR	RS	SS	coluzzii
Tchinta	dead	RR	RS	SS	coluzzii
Tchinta	dead	RR	RS	SS	coluzzii
Tchinta	dead	RR	RS	SS	coluzzii
Tchinta	dead	RR	RS	SS	coluzzii
Tchinta	dead	RR	RS	SS	coluzzii
Tchinta	alive	RR	RS	SS	coluzzii
Tchinta	alive	RR	RS	SS	coluzzii
Tchinta	alive	RR	RS	SS	coluzzii
Tchinta	alive	RR	RS	SS	coluzzii
Tchinta	alive	RR	RS	SS	coluzzii
Tchinta	alive	RR	RS	SS	coluzzii
Tchinta	alive	RR	RS	SS	coluzzii
Tchinta	alive	RR	RS	SS	coluzzii
Tchinta	alive	RR	RS	SS	coluzzii
Tchinta	dead	RS	RS	SS	coluzzii
Tchinta	alive	RS	RS	SS	coluzzii
Tchinta	dead	SS	RS	SS	coluzzii
Tchinta	alive	SS	RS	SS	coluzzii
Tchinta	alive	SS	RS	SS	coluzzii
Tchinta	alive	SS	RS	SS	coluzzii
Tchinta	alive	SS	RS	SS	coluzzii
Tchinta	alive	SS	RS	SS	coluzzii
Tchinta	alive	SS	RS	SS	coluzzii
Tchinta	alive	SS	RS	SS	coluzzii
Tchinta	alive	SS	RS	SS	coluzzii
Tchinta	alive	SS	RS	SS	coluzzii
Tchinta	dead	RR	SS	SS	coluzzii
Tchinta	dead	RR	SS	SS	coluzzii
Tchinta	alive	RR	SS	SS	coluzzii
Tchinta	alive	RR	SS	SS	coluzzii
Tchinta	alive	RR	SS	SS	coluzzii
Tchinta	alive	RR	SS	SS	coluzzii
Tchinta	alive	RR	SS	SS	coluzzii
Tchinta	alive	RR	SS	SS	coluzzii
Tchinta	alive	RR	SS	SS	coluzzii
Tchinta	dead	RS	SS	SS	coluzzii
Tchinta	alive	RS	SS	SS	coluzzii
Tchinta	dead	SS	SS	SS	coluzzii
Tchinta	dead	SS	SS	SS	coluzzii
Tchinta	dead	SS	SS	SS	coluzzii
Tchinta	alive	SS	SS	SS	coluzzii
Tchinta	alive	SS	SS	SS	coluzzii
Tchinta	alive	SS	SS	SS	coluzzii
Tchinta	alive	SS	SS	SS	coluzzii
Tchinta	alive	SS	SS	SS	coluzzii
Tchinta	alive	SS	SS	SS	coluzzii
Tchinta	alive	SS	SS	SS	coluzzii
Tchinta	alive	SS	SS	SS	coluzzii
Tchinta	alive	SS	SS	SS	coluzzii
Tchinta	alive	SS	SS	SS	coluzzii
Tchinta	alive	RR	RR	SS	non amplified
Tchinta	alive	RR	RS	SS	non amplified
Tchinta	alive	SS	SS	SS	non amplified
Tessaoua	alive	RR	RR	non amplified	coluzzii
Tessaoua	alive	SS	SS	non amplified	coluzzii
Tessaoua	alive	SS	RR	RR	coluzzii
Tessaoua	alive	SS	RR	RR	coluzzii
Tessaoua	alive	SS	SS	RR	coluzzii
Tessaoua	alive	RS	non amplified	SS	coluzzii
Tessaoua	dead	RS	RR	SS	coluzzii
Tessaoua	alive	RS	RR	SS	coluzzii
Tessaoua	dead	SS	RR	SS	coluzzii
Tessaoua	dead	SS	RR	SS	coluzzii
Tessaoua	dead	SS	RR	SS	coluzzii
Tessaoua	dead	SS	RR	SS	coluzzii
Tessaoua	alive	SS	RR	SS	coluzzii
Tessaoua	alive	SS	RR	SS	coluzzii
Tessaoua	alive	SS	RR	SS	coluzzii
Tessaoua	alive	RR	RS	SS	coluzzii
Tessaoua	alive	RS	RS	SS	coluzzii
Tessaoua	alive	SS	RS	SS	coluzzii
Tessaoua	dead	RR	SS	SS	coluzzii
Tessaoua	dead	RR	SS	SS	coluzzii
Tessaoua	alive	RR	SS	SS	coluzzii
Tessaoua	alive	RS	SS	SS	coluzzii
Tessaoua	dead	SS	SS	SS	coluzzii
Tessaoua	alive	SS	SS	SS	coluzzii
Tessaoua	alive	SS	SS	SS	coluzzii
Tessaoua	dead	RR	RR	non amplified	gambiae
Tessaoua	alive	RR	RS	non amplified	gambiae
Tessaoua	alive	RS	SS	non amplified	gambiae
Tessaoua	alive	SS	SS	non amplified	gambiae
Tessaoua	alive	RR	RR	RR	gambiae
Tessaoua	alive	RR	RR	RR	gambiae
Tessaoua	dead	RS	RR	RR	gambiae
Tessaoua	dead	SS	RR	RR	gambiae
Tessaoua	alive	SS	RR	RR	gambiae
Tessaoua	alive	SS	RR	RR	gambiae
Tessaoua	alive	SS	RR	RR	gambiae
Tessaoua	alive	RR	RS	RR	gambiae
Tessaoua	alive	RR	RS	RR	gambiae
Tessaoua	alive	SS	SS	RR	gambiae
Tessaoua	alive	SS	SS	RR	gambiae
Tessaoua	alive	SS	SS	RR	gambiae
Tessaoua	dead	RS	RR	RS	gambiae
Tessaoua	alive	RS	RR	RS	gambiae
Tessaoua	alive	SS	RR	RS	gambiae
Tessaoua	dead	SS	SS	RS	gambiae
Tessaoua	alive	SS	SS	RS	gambiae
Tessaoua	dead	non amplified	non amplified	SS	gambiae
Tessaoua	alive	RR	non amplified	SS	gambiae
Tessaoua	alive	RR	non amplified	SS	gambiae
Tessaoua	dead	SS	non amplified	SS	gambiae
Tessaoua	alive	SS	non amplified	SS	gambiae
Tessaoua	dead	non amplified	RR	SS	gambiae
Tessaoua	dead	RR	RR	SS	gambiae
Tessaoua	dead	RR	RR	SS	gambiae
Tessaoua	dead	RR	RR	SS	gambiae
Tessaoua	dead	RR	RR	SS	gambiae
Tessaoua	alive	RR	RR	SS	gambiae
Tessaoua	alive	RR	RR	SS	gambiae
Tessaoua	alive	RR	RR	SS	gambiae
Tessaoua	alive	RR	RR	SS	gambiae
Tessaoua	alive	RR	RR	SS	gambiae
Tessaoua	alive	RR	RR	SS	gambiae
Tessaoua	alive	RR	RR	SS	gambiae
Tessaoua	alive	RR	RR	SS	gambiae
Tessaoua	alive	RR	RR	SS	gambiae
Tessaoua	dead	RS	RR	SS	gambiae
Tessaoua	dead	RS	RR	SS	gambiae
Tessaoua	dead	RS	RR	SS	gambiae
Tessaoua	dead	RS	RR	SS	gambiae
Tessaoua	dead	RS	RR	SS	gambiae
Tessaoua	alive	RS	RR	SS	gambiae
Tessaoua	alive	RS	RR	SS	gambiae
Tessaoua	alive	RS	RR	SS	gambiae
Tessaoua	alive	RS	RR	SS	gambiae
Tessaoua	alive	RS	RR	SS	gambiae
Tessaoua	alive	RS	RR	SS	gambiae
Tessaoua	dead	SS	RR	SS	gambiae
Tessaoua	dead	SS	RR	SS	gambiae
Tessaoua	dead	SS	RR	SS	gambiae
Tessaoua	dead	SS	RR	SS	gambiae
Tessaoua	dead	SS	RR	SS	gambiae
Tessaoua	dead	SS	RR	SS	gambiae
Tessaoua	alive	SS	RR	SS	gambiae
Tessaoua	alive	SS	RR	SS	gambiae
Tessaoua	alive	SS	RR	SS	gambiae
Tessaoua	alive	SS	RR	SS	gambiae
Tessaoua	alive	SS	RR	SS	gambiae
Tessaoua	alive	SS	RR	SS	gambiae
Tessaoua	alive	SS	RR	SS	gambiae
Tessaoua	alive	SS	RR	SS	gambiae
Tessaoua	alive	SS	RR	SS	gambiae
Tessaoua	alive	SS	RR	SS	gambiae
Tessaoua	dead	non amplified	RS	SS	gambiae
Tessaoua	dead	RR	RS	SS	gambiae
Tessaoua	dead	RR	RS	SS	gambiae
Tessaoua	dead	RS	RS	SS	gambiae
Tessaoua	dead	SS	RS	SS	gambiae
Tessaoua	dead	SS	RS	SS	gambiae
Tessaoua	dead	SS	RS	SS	gambiae
Tessaoua	alive	SS	RS	SS	gambiae
Tessaoua	dead	RR	SS	SS	gambiae
Tessaoua	dead	RR	SS	SS	gambiae
Tessaoua	alive	RR	SS	SS	gambiae
Tessaoua	alive	RR	SS	SS	gambiae
Tessaoua	alive	RR	SS	SS	gambiae
Tessaoua	alive	RR	SS	SS	gambiae
Tessaoua	dead	RS	SS	SS	gambiae
Tessaoua	dead	RS	SS	SS	gambiae
Tessaoua	alive	RS	SS	SS	gambiae
Tessaoua	alive	RS	SS	SS	gambiae
Tessaoua	dead	SS	SS	SS	gambiae
Tessaoua	dead	SS	SS	SS	gambiae
Tessaoua	dead	SS	SS	SS	gambiae
Tessaoua	alive	SS	SS	SS	gambiae
Tessaoua	alive	SS	SS	SS	gambiae
Tessaoua	alive	SS	SS	SS	gambiae
Tessaoua	alive	SS	SS	SS	gambiae
Tessaoua	alive	SS	SS	SS	gambiae
Tessaoua	alive	RR	RR	SS	non amplified
Tessaoua	alive	RR	SS	SS	non amplified
Tillabery	dead	RR	RR	non amplified	coluzzii
Tillabery	alive	RR	RR	non amplified	coluzzii
Tillabery	alive	RR	RR	non amplified	coluzzii
Tillabery	dead	RR	SS	non amplified	coluzzii
Tillabery	alive	RR	SS	non amplified	coluzzii
Tillabery	dead	RS	SS	non amplified	coluzzii
Tillabery	dead	RR	RR	RR	coluzzii
Tillabery	dead	RR	RR	RR	coluzzii
Tillabery	dead	RR	RR	RR	coluzzii
Tillabery	dead	RR	RR	RR	coluzzii
Tillabery	alive	RR	RR	RR	coluzzii
Tillabery	alive	SS	RR	RR	coluzzii
Tillabery	alive	SS	RR	RR	coluzzii
Tillabery	dead	SS	RS	RR	coluzzii
Tillabery	alive	SS	RS	RR	coluzzii
Tillabery	alive	RR	SS	RR	coluzzii
Tillabery	alive	RR	RR	RS	coluzzii
Tillabery	alive	RR	RR	RS	coluzzii
Tillabery	dead	non amplified	non amplified	SS	coluzzii
Tillabery	dead	RR	non amplified	SS	coluzzii
Tillabery	alive	RR	non amplified	SS	coluzzii
Tillabery	dead	RR	RR	SS	coluzzii
Tillabery	dead	RR	RR	SS	coluzzii
Tillabery	dead	RR	RR	SS	coluzzii
Tillabery	dead	RR	RR	SS	coluzzii
Tillabery	dead	RR	RR	SS	coluzzii
Tillabery	dead	RR	RR	SS	coluzzii
Tillabery	dead	RR	RR	SS	coluzzii
Tillabery	dead	RR	RR	SS	coluzzii
Tillabery	dead	RR	RR	SS	coluzzii
Tillabery	dead	RR	RR	SS	coluzzii
Tillabery	dead	RR	RR	SS	coluzzii
Tillabery	dead	RR	RR	SS	coluzzii
Tillabery	dead	RR	RR	SS	coluzzii
Tillabery	alive	RR	RR	SS	coluzzii
Tillabery	alive	RR	RR	SS	coluzzii
Tillabery	alive	RR	RR	SS	coluzzii
Tillabery	alive	RR	RR	SS	coluzzii
Tillabery	alive	RR	RR	SS	coluzzii
Tillabery	alive	RR	RR	SS	coluzzii
Tillabery	alive	RR	RR	SS	coluzzii
Tillabery	alive	RR	RR	SS	coluzzii
Tillabery	alive	RR	RR	SS	coluzzii
Tillabery	dead	SS	RR	SS	coluzzii
Tillabery	dead	SS	RR	SS	coluzzii
Tillabery	dead	SS	RR	SS	coluzzii
Tillabery	dead	SS	RR	SS	coluzzii
Tillabery	alive	SS	RR	SS	coluzzii
Tillabery	alive	SS	RR	SS	coluzzii
Tillabery	alive	SS	RR	SS	coluzzii
Tillabery	alive	SS	RR	SS	coluzzii
Tillabery	alive	SS	RR	SS	coluzzii
Tillabery	alive	SS	RR	SS	coluzzii
Tillabery	alive	SS	RR	SS	coluzzii
Tillabery	alive	SS	RR	SS	coluzzii
Tillabery	alive	SS	RR	SS	coluzzii
Tillabery	dead	RR	RS	SS	coluzzii
Tillabery	dead	RR	RS	SS	coluzzii
Tillabery	dead	RR	RS	SS	coluzzii
Tillabery	alive	RR	RS	SS	coluzzii
Tillabery	alive	RR	RS	SS	coluzzii
Tillabery	alive	RR	RS	SS	coluzzii
Tillabery	alive	RR	RS	SS	coluzzii
Tillabery	alive	RR	RS	SS	coluzzii
Tillabery	alive	RR	RS	SS	coluzzii
Tillabery	alive	RR	RS	SS	coluzzii
Tillabery	alive	RR	RS	SS	coluzzii
Tillabery	alive	RR	RS	SS	coluzzii
Tillabery	alive	RS	RS	SS	coluzzii
Tillabery	dead	SS	RS	SS	coluzzii
Tillabery	dead	SS	RS	SS	coluzzii
Tillabery	alive	SS	RS	SS	coluzzii
Tillabery	dead	RR	SS	SS	coluzzii
Tillabery	dead	RR	SS	SS	coluzzii
Tillabery	dead	RR	SS	SS	coluzzii
Tillabery	alive	RR	SS	SS	coluzzii
Tillabery	alive	RR	SS	SS	coluzzii
Tillabery	alive	RR	SS	SS	coluzzii
Tillabery	alive	RR	SS	SS	coluzzii
Tillabery	alive	RR	SS	SS	coluzzii
Tillabery	alive	RR	SS	SS	coluzzii
Tillabery	dead	SS	SS	SS	coluzzii
Tillabery	dead	SS	SS	SS	coluzzii
Tillabery	alive	SS	SS	SS	coluzzii
Tillabery	alive	SS	SS	SS	coluzzii
Tillabery	alive	SS	SS	SS	coluzzii
Tillabery	alive	SS	SS	SS	coluzzii
Tillabery	alive	SS	SS	SS	coluzzii
Tillabery	dead	RR	non amplified	non amplified	gambiae
Tillabery	dead	non amplified	RR	non amplified	gambiae
Tillabery	dead	RR	RR	RR	gambiae
Tillabery	alive	RR	SS	RR	gambiae
Tillabery	dead	RR	RR	SS	gambiae
Tillabery	dead	RR	RR	SS	gambiae
Tillabery	dead	RR	RR	SS	gambiae
Tillabery	dead	RR	RR	SS	gambiae
Tillabery	dead	RR	RR	SS	gambiae
Tillabery	alive	RR	RR	SS	gambiae
Tillabery	alive	RR	RR	SS	gambiae
Tillabery	alive	RR	RR	SS	gambiae
Tillabery	alive	RR	RR	SS	gambiae
Tillabery	dead	SS	RR	SS	gambiae
Tillabery	dead	SS	RR	SS	gambiae
Tillabery	dead	SS	RR	SS	gambiae
Tillabery	dead	SS	RR	SS	gambiae
Tillabery	alive	SS	RR	SS	gambiae
Tillabery	alive	SS	RR	SS	gambiae
Tillabery	alive	SS	RR	SS	gambiae
Tillabery	alive	SS	RR	SS	gambiae
Tillabery	dead	RR	RS	SS	gambiae
Tillabery	dead	RR	RS	SS	gambiae
Tillabery	alive	RR	RS	SS	gambiae
Tillabery	alive	SS	RS	SS	gambiae
Tillabery	alive	RR	SS	SS	gambiae
Tillabery	alive	RR	SS	SS	gambiae
Tillabery	alive	SS	SS	SS	gambiae
Tillabery	alive	SS	RR	non amplified	hybrid
Tillabery	alive	RR	RR	SS	hybrid
Tillabery	dead	RR	RR	RR	non amplified
Tillabery	alive	RR	RR	SS	non amplified

## Sheet: Hybrids alleles
LOCALITY	STATUS	PCR L1014S	PCR L1014F	ACE 1	SPECIES
Agadez	dead	RR	RS	SS	hybrid
Boboye	alive	RR	RS	SS	hybrid
Madaroumfa	alive	RR	RR	RR	hybrid
Magaria	alive	RR	SS	SS	hybrid
Tillabery	alive	SS	RR	non amplified	hybrid
Tillabery	alive	RR	RR	SS	hybrid

## Sheet: An. gambiae alleles
LOCALITY	STATUS	PCR L1014S	PCR L1014F	ACE 1	SPECIES
Agadez	dead	RR	RR	SS	gambiae
Agadez	dead	RR	RS	SS	gambiae
Agadez	alive	RR	RR	RR	gambiae
Balleyara	dead	RR	RS	non amplified	gambiae
Balleyara	dead	SS	RS	non amplified	gambiae
Balleyara	dead	RR	RR	RR	gambiae
Balleyara	dead	RR	RR	RR	gambiae
Balleyara	dead	RS	RR	RR	gambiae
Balleyara	dead	RS	RR	RR	gambiae
Balleyara	dead	RS	RR	RR	gambiae
Balleyara	dead	SS	RR	RR	gambiae
Balleyara	dead	RR	SS	RR	gambiae
Balleyara	dead	SS	SS	RR	gambiae
Balleyara	dead	RR	RR	RS	gambiae
Balleyara	dead	RR	non amplified	SS	gambiae
Balleyara	dead	RS	non amplified	SS	gambiae
Balleyara	dead	RR	RR	SS	gambiae
Balleyara	dead	RR	RR	SS	gambiae
Balleyara	dead	RR	RR	SS	gambiae
Balleyara	dead	RR	RR	SS	gambiae
Balleyara	dead	RR	RR	SS	gambiae
Balleyara	dead	RR	RR	SS	gambiae
Balleyara	dead	RR	RR	SS	gambiae
Balleyara	dead	RR	RR	SS	gambiae
Balleyara	dead	RR	RR	SS	gambiae
Balleyara	dead	RR	RR	SS	gambiae
Balleyara	dead	RS	RR	SS	gambiae
Balleyara	dead	RS	RR	SS	gambiae
Balleyara	dead	SS	RR	SS	gambiae
Balleyara	dead	SS	RR	SS	gambiae
Balleyara	dead	SS	RR	SS	gambiae
Balleyara	dead	RR	RS	SS	gambiae
Balleyara	dead	RR	RS	SS	gambiae
Balleyara	dead	RR	RS	SS	gambiae
Balleyara	dead	RR	RS	SS	gambiae
Balleyara	dead	RR	RS	SS	gambiae
Balleyara	dead	RS	RS	SS	gambiae
Balleyara	dead	SS	RS	SS	gambiae
Balleyara	dead	SS	RS	SS	gambiae
Balleyara	dead	SS	RS	SS	gambiae
Balleyara	dead	RR	SS	SS	gambiae
Balleyara	dead	RR	SS	SS	gambiae
Balleyara	dead	RR	SS	SS	gambiae
Balleyara	dead	RR	SS	SS	gambiae
Balleyara	dead	RS	SS	SS	gambiae
Balleyara	dead	SS	SS	SS	gambiae
Balleyara	alive	RS	non amplified	non amplified	gambiae
Balleyara	alive	RS	RR	non amplified	gambiae
Balleyara	alive	RS	RR	non amplified	gambiae
Balleyara	alive	RR	RS	non amplified	gambiae
Balleyara	alive	RR	RR	RR	gambiae
Balleyara	alive	RS	RR	RR	gambiae
Balleyara	alive	SS	RR	RR	gambiae
Balleyara	alive	RR	non amplified	SS	gambiae
Balleyara	alive	RR	non amplified	SS	gambiae
Balleyara	alive	RS	non amplified	SS	gambiae
Balleyara	alive	RR	RR	SS	gambiae
Balleyara	alive	RR	RR	SS	gambiae
Balleyara	alive	RR	RR	SS	gambiae
Balleyara	alive	RR	RR	SS	gambiae
Balleyara	alive	RR	RR	SS	gambiae
Balleyara	alive	RR	RR	SS	gambiae
Balleyara	alive	RR	RR	SS	gambiae
Balleyara	alive	RR	RR	SS	gambiae
Balleyara	alive	RR	RR	SS	gambiae
Balleyara	alive	RR	RR	SS	gambiae
Balleyara	alive	RR	RR	SS	gambiae
Balleyara	alive	RR	RR	SS	gambiae
Balleyara	alive	RR	RR	SS	gambiae
Balleyara	alive	RR	RR	SS	gambiae
Balleyara	alive	RR	RR	SS	gambiae
Balleyara	alive	RR	RR	SS	gambiae
Balleyara	alive	RR	RR	SS	gambiae
Balleyara	alive	RS	RR	SS	gambiae
Balleyara	alive	RS	RR	SS	gambiae
Balleyara	alive	RS	RR	SS	gambiae
Balleyara	alive	RS	RR	SS	gambiae
Balleyara	alive	RS	RR	SS	gambiae
Balleyara	alive	SS	RR	SS	gambiae
Balleyara	alive	SS	RR	SS	gambiae
Balleyara	alive	SS	RR	SS	gambiae
Balleyara	alive	SS	RR	SS	gambiae
Balleyara	alive	SS	RR	SS	gambiae
Balleyara	alive	SS	RR	SS	gambiae
Balleyara	alive	RR	RS	SS	gambiae
Balleyara	alive	RS	RS	SS	gambiae
Balleyara	alive	RS	RS	SS	gambiae
Balleyara	alive	RS	RS	SS	gambiae
Balleyara	alive	RS	RS	SS	gambiae
Balleyara	alive	RS	RS	SS	gambiae
Balleyara	alive	SS	RS	SS	gambiae
Balleyara	alive	SS	RS	SS	gambiae
Balleyara	alive	SS	RS	SS	gambiae
Balleyara	alive	SS	RS	SS	gambiae
Balleyara	alive	SS	RS	SS	gambiae
Balleyara	alive	RR	SS	SS	gambiae
Balleyara	alive	RR	SS	SS	gambiae
Balleyara	alive	RR	SS	SS	gambiae
Balleyara	alive	RR	SS	SS	gambiae
Balleyara	alive	RR	SS	SS	gambiae
Balleyara	alive	RR	SS	SS	gambiae
Balleyara	alive	RR	SS	SS	gambiae
Balleyara	alive	RR	SS	SS	gambiae
Balleyara	alive	RS	SS	SS	gambiae
Balleyara	alive	RS	SS	SS	gambiae
Balleyara	alive	SS	SS	SS	gambiae
Balleyara	alive	SS	SS	SS	gambiae
Balleyara	alive	SS	SS	SS	gambiae
Boboye	dead	RR	RS	RR	gambiae
Boboye	dead	RS	RS	RR	gambiae
Boboye	dead	SS	RS	RR	gambiae
Boboye	dead	SS	SS	RR	gambiae
Boboye	dead	RR	non amplified	SS	gambiae
Boboye	dead	RR	RR	SS	gambiae
Boboye	dead	RR	RR	SS	gambiae
Boboye	dead	RR	RR	SS	gambiae
Boboye	dead	RR	RS	SS	gambiae
Boboye	dead	RR	RS	SS	gambiae
Boboye	dead	RR	RS	SS	gambiae
Boboye	dead	RR	RS	SS	gambiae
Boboye	dead	RR	RS	SS	gambiae
Boboye	dead	RR	RS	SS	gambiae
Boboye	dead	RR	RS	SS	gambiae
Boboye	dead	RR	RS	SS	gambiae
Boboye	dead	SS	RS	SS	gambiae
Boboye	dead	SS	RS	SS	gambiae
Boboye	dead	RR	SS	SS	gambiae
Boboye	dead	RR	SS	SS	gambiae
Boboye	dead	RR	SS	SS	gambiae
Boboye	dead	RS	SS	SS	gambiae
Boboye	dead	RS	SS	SS	gambiae
Boboye	dead	SS	SS	SS	gambiae
Boboye	alive	RR	RS	RR	gambiae
Boboye	alive	RR	RS	RR	gambiae
Boboye	alive	RR	RS	RR	gambiae
Boboye	alive	RR	RS	RR	gambiae
Boboye	alive	RS	RS	RR	gambiae
Boboye	alive	RR	SS	RR	gambiae
Boboye	alive	RR	SS	RR	gambiae
Boboye	alive	RR	SS	RR	gambiae
Boboye	alive	RR	SS	RR	gambiae
Boboye	alive	RR	SS	RR	gambiae
Boboye	alive	RR	SS	RR	gambiae
Boboye	alive	RR	non amplified	SS	gambiae
Boboye	alive	RR	RR	SS	gambiae
Boboye	alive	RR	RR	SS	gambiae
Boboye	alive	SS	RR	SS	gambiae
Boboye	alive	SS	RR	SS	gambiae
Boboye	alive	RR	RS	SS	gambiae
Boboye	alive	RR	RS	SS	gambiae
Boboye	alive	RR	RS	SS	gambiae
Boboye	alive	RR	RS	SS	gambiae
Boboye	alive	RR	RS	SS	gambiae
Boboye	alive	RR	RS	SS	gambiae
Boboye	alive	RR	RS	SS	gambiae
Boboye	alive	RR	RS	SS	gambiae
Boboye	alive	RR	RS	SS	gambiae
Boboye	alive	RR	RS	SS	gambiae
Boboye	alive	RR	RS	SS	gambiae
Boboye	alive	RR	RS	SS	gambiae
Boboye	alive	RR	RS	SS	gambiae
Boboye	alive	RR	RS	SS	gambiae
Boboye	alive	RR	RS	SS	gambiae
Boboye	alive	RR	RS	SS	gambiae
Boboye	alive	RR	RS	SS	gambiae
Boboye	alive	RR	RS	SS	gambiae
Boboye	alive	RR	RS	SS	gambiae
Boboye	alive	RS	RS	SS	gambiae
Boboye	alive	RS	RS	SS	gambiae
Boboye	alive	RS	RS	SS	gambiae
Boboye	alive	RS	RS	SS	gambiae
Boboye	alive	SS	RS	SS	gambiae
Boboye	alive	RR	SS	SS	gambiae
Boboye	alive	RR	SS	SS	gambiae
Boboye	alive	RR	SS	SS	gambiae
Boboye	alive	RS	SS	SS	gambiae
Boboye	alive	SS	SS	SS	gambiae
Gaya	dead	RR	SS	non amplified	gambiae
Gaya	dead	RR	RR	SS	gambiae
Gaya	dead	RR	RR	SS	gambiae
Gaya	dead	RR	RR	SS	gambiae
Gaya	dead	RR	RR	SS	gambiae
Gaya	dead	RR	RR	SS	gambiae
Gaya	dead	RR	RR	SS	gambiae
Gaya	dead	RR	RR	SS	gambiae
Gaya	dead	RR	RR	SS	gambiae
Gaya	dead	RR	SS	SS	gambiae
Gaya	dead	SS	SS	SS	gambiae
Gaya	alive	RR	non amplified	SS	gambiae
Gaya	alive	RR	RR	SS	gambiae
Gaya	alive	RR	RR	SS	gambiae
Gaya	alive	RR	RR	SS	gambiae
Gaya	alive	RR	RR	SS	gambiae
Gaya	alive	RR	RR	SS	gambiae
Gaya	alive	RS	RR	SS	gambiae
Gaya	alive	RS	RR	SS	gambiae
Gaya	alive	RR	RS	SS	gambiae
Gaya	alive	RR	RS	SS	gambiae
Gaya	alive	RR	RS	SS	gambiae
Gaya	alive	SS	SS	SS	gambiae
Guidimouni	dead	RR	RR	RR	gambiae
Guidimouni	dead	RR	RS	RR	gambiae
Guidimouni	dead	RR	RS	RR	gambiae
Guidimouni	dead	RR	RR	SS	gambiae
Guidimouni	dead	RR	RR	SS	gambiae
Guidimouni	dead	SS	RR	SS	gambiae
Guidimouni	dead	RR	RS	SS	gambiae
Guidimouni	dead	RR	RS	SS	gambiae
Guidimouni	dead	RS	RS	SS	gambiae
Guidimouni	dead	SS	RS	SS	gambiae
Guidimouni	dead	RR	SS	SS	gambiae
Guidimouni	dead	RR	SS	SS	gambiae
Guidimouni	dead	RR	SS	SS	gambiae
Guidimouni	dead	RS	SS	SS	gambiae
Guidimouni	dead	RS	SS	SS	gambiae
Guidimouni	alive	RR	RR	non amplified	gambiae
Guidimouni	alive	RR	RR	RR	gambiae
Guidimouni	alive	RR	RS	RR	gambiae
Guidimouni	alive	RR	RR	SS	gambiae
Guidimouni	alive	RR	RR	SS	gambiae
Guidimouni	alive	RR	RR	SS	gambiae
Guidimouni	alive	RR	RR	SS	gambiae
Guidimouni	alive	RR	RR	SS	gambiae
Guidimouni	alive	RR	RR	SS	gambiae
Guidimouni	alive	RS	RR	SS	gambiae
Guidimouni	alive	RS	RR	SS	gambiae
Guidimouni	alive	SS	RR	SS	gambiae
Guidimouni	alive	SS	RR	SS	gambiae
Guidimouni	alive	SS	RR	SS	gambiae
Guidimouni	alive	RR	RS	SS	gambiae
Guidimouni	alive	RR	RS	SS	gambiae
Guidimouni	alive	RS	RS	SS	gambiae
Guidimouni	alive	RR	SS	SS	gambiae
Guidimouni	alive	RR	SS	SS	gambiae
Keita	dead	RR	RR	SS	gambiae
Keita	dead	RR	RR	SS	gambiae
Keita	dead	RR	RS	SS	gambiae
Keita	dead	RR	RS	SS	gambiae
Keita	dead	RR	RS	SS	gambiae
Keita	dead	RR	RS	SS	gambiae
Keita	dead	SS	RS	SS	gambiae
Keita	dead	SS	RS	SS	gambiae
Keita	dead	RR	SS	SS	gambiae
Keita	dead	RR	SS	SS	gambiae
Keita	dead	RS	SS	SS	gambiae
Keita	alive	RR	SS	RR	gambiae
Keita	alive	RR	non amplified	SS	gambiae
Keita	alive	SS	non amplified	SS	gambiae
Keita	alive	RR	RR	SS	gambiae
Keita	alive	SS	RR	SS	gambiae
Keita	alive	SS	RR	SS	gambiae
Keita	alive	SS	RR	SS	gambiae
Keita	alive	SS	RR	SS	gambiae
Keita	alive	RS	RS	SS	gambiae
Keita	alive	RR	SS	SS	gambiae
Keita	alive	RR	SS	SS	gambiae
Keita	alive	SS	SS	SS	gambiae
Madaoua	dead	RR	RR	SS	gambiae
Madaoua	dead	RR	RR	SS	gambiae
Madaoua	dead	RR	RR	SS	gambiae
Madaoua	dead	RR	RR	SS	gambiae
Madaoua	dead	SS	RR	SS	gambiae
Madaoua	dead	RR	RS	SS	gambiae
Madaoua	dead	RR	RS	SS	gambiae
Madaoua	dead	SS	RS	SS	gambiae
Madaoua	dead	RR	SS	SS	gambiae
Madaoua	dead	RR	SS	SS	gambiae
Madaoua	alive	RR	SS	RR	gambiae
Madaoua	alive	RR	RR	SS	gambiae
Madaoua	alive	RR	RR	SS	gambiae
Madaoua	alive	RR	RR	SS	gambiae
Madaoua	alive	RR	RR	SS	gambiae
Madaoua	alive	RR	RR	SS	gambiae
Madaoua	alive	RR	RR	SS	gambiae
Madaoua	alive	RR	RR	SS	gambiae
Madaoua	alive	SS	RR	SS	gambiae
Madaoua	alive	SS	RR	SS	gambiae
Madaoua	alive	RR	RS	SS	gambiae
Madaoua	alive	RR	RS	SS	gambiae
Madaoua	alive	RR	RS	SS	gambiae
Madaoua	alive	RR	RS	SS	gambiae
Madaoua	alive	RS	RS	SS	gambiae
Madaoua	alive	RS	RS	SS	gambiae
Madaoua	alive	RR	SS	SS	gambiae
Madaoua	alive	RR	SS	SS	gambiae
Madaoua	alive	RR	SS	SS	gambiae
Madaroumfa	dead	SS	RR	RR	gambiae
Madaroumfa	dead	RR	RS	RR	gambiae
Madaroumfa	dead	RR	SS	RR	gambiae
Madaroumfa	dead	RR	SS	RR	gambiae
Madaroumfa	dead	SS	SS	RR	gambiae
Madaroumfa	dead	RR	RR	SS	gambiae
Madaroumfa	dead	RR	RR	SS	gambiae
Madaroumfa	dead	RR	RR	SS	gambiae
Madaroumfa	dead	RR	RR	SS	gambiae
Madaroumfa	dead	RR	RR	SS	gambiae
Madaroumfa	dead	RS	RR	SS	gambiae
Madaroumfa	dead	RS	RR	SS	gambiae
Madaroumfa	dead	RS	RR	SS	gambiae
Madaroumfa	dead	RS	RR	SS	gambiae
Madaroumfa	dead	RS	RR	SS	gambiae
Madaroumfa	dead	SS	RR	SS	gambiae
Madaroumfa	dead	SS	RR	SS	gambiae
Madaroumfa	dead	SS	RR	SS	gambiae
Madaroumfa	dead	SS	RR	SS	gambiae
Madaroumfa	dead	SS	RR	SS	gambiae
Madaroumfa	dead	RR	RS	SS	gambiae
Madaroumfa	dead	RR	RS	SS	gambiae
Madaroumfa	dead	RR	RS	SS	gambiae
Madaroumfa	dead	SS	RS	SS	gambiae
Madaroumfa	dead	RR	SS	SS	gambiae
Madaroumfa	dead	RR	SS	SS	gambiae
Madaroumfa	dead	RR	SS	SS	gambiae
Madaroumfa	dead	RR	SS	SS	gambiae
Madaroumfa	dead	RR	SS	SS	gambiae
Madaroumfa	dead	RR	SS	SS	gambiae
Madaroumfa	dead	RR	SS	SS	gambiae
Madaroumfa	dead	SS	SS	SS	gambiae
Madaroumfa	dead	SS	SS	SS	gambiae
Madaroumfa	dead	SS	SS	SS	gambiae
Madaroumfa	dead	SS	SS	SS	gambiae
Madaroumfa	dead	SS	SS	SS	gambiae
Madaroumfa	alive	RR	RR	RR	gambiae
Madaroumfa	alive	RR	RR	RR	gambiae
Madaroumfa	alive	RR	RR	RR	gambiae
Madaroumfa	alive	SS	RS	RR	gambiae
Madaroumfa	alive	SS	RS	RR	gambiae
Madaroumfa	alive	RS	SS	RR	gambiae
Madaroumfa	alive	SS	SS	RR	gambiae
Madaroumfa	alive	RR	RR	SS	gambiae
Madaroumfa	alive	RR	RR	SS	gambiae
Madaroumfa	alive	RR	RR	SS	gambiae
Madaroumfa	alive	RR	RR	SS	gambiae
Madaroumfa	alive	RR	RR	SS	gambiae
Madaroumfa	alive	RR	RR	SS	gambiae
Madaroumfa	alive	RR	RR	SS	gambiae
Madaroumfa	alive	RR	RR	SS	gambiae
Madaroumfa	alive	RR	RR	SS	gambiae
Madaroumfa	alive	RS	RR	SS	gambiae
Madaroumfa	alive	SS	RR	SS	gambiae
Madaroumfa	alive	SS	RR	SS	gambiae
Madaroumfa	alive	SS	RR	SS	gambiae
Madaroumfa	alive	SS	RR	SS	gambiae
Madaroumfa	alive	SS	RR	SS	gambiae
Madaroumfa	alive	SS	RR	SS	gambiae
Madaroumfa	alive	SS	RR	SS	gambiae
Madaroumfa	alive	RR	RS	SS	gambiae
Madaroumfa	alive	SS	RS	SS	gambiae
Madaroumfa	alive	RR	SS	SS	gambiae
Madaroumfa	alive	RR	SS	SS	gambiae
Madaroumfa	alive	RR	SS	SS	gambiae
Madaroumfa	alive	RR	SS	SS	gambiae
Madaroumfa	alive	RS	SS	SS	gambiae
Madaroumfa	alive	RS	SS	SS	gambiae
Madaroumfa	alive	SS	SS	SS	gambiae
Madaroumfa	alive	SS	SS	SS	gambiae
Madaroumfa	alive	SS	SS	SS	gambiae
Madaroumfa	alive	SS	SS	SS	gambiae
Magaria	dead	RR	RR	SS	gambiae
Magaria	dead	RR	RR	SS	gambiae
Magaria	dead	RS	RR	SS	gambiae
Magaria	dead	RS	RR	SS	gambiae
Magaria	dead	SS	RR	SS	gambiae
Magaria	dead	SS	RS	SS	gambiae
Magaria	dead	RR	SS	SS	gambiae
Magaria	alive	RR	RS	RR	gambiae
Magaria	alive	RR	RR	SS	gambiae
Magaria	alive	RR	RR	SS	gambiae
Magaria	alive	RR	RR	SS	gambiae
Magaria	alive	RR	RR	SS	gambiae
Magaria	alive	RR	RR	SS	gambiae
Magaria	alive	RR	RR	SS	gambiae
Magaria	alive	RS	RR	SS	gambiae
Magaria	alive	RS	RR	SS	gambiae
Magaria	alive	RS	RR	SS	gambiae
Magaria	alive	SS	RR	SS	gambiae
Magaria	alive	SS	RR	SS	gambiae
Magaria	alive	SS	RR	SS	gambiae
Magaria	alive	RR	RS	SS	gambiae
Magaria	alive	RR	SS	SS	gambiae
Magaria	alive	RR	SS	SS	gambiae
Magaria	alive	RR	SS	SS	gambiae
Magaria	alive	RR	SS	SS	gambiae
Magaria	alive	SS	SS	SS	gambiae
Matamey	dead	RS	RS	non amplified	gambiae
Matamey	dead	RR	RR	RR	gambiae
Matamey	dead	RS	RR	RR	gambiae
Matamey	dead	RS	RR	RR	gambiae
Matamey	dead	RR	RS	RR	gambiae
Matamey	dead	RR	RS	RR	gambiae
Matamey	dead	RR	SS	RR	gambiae
Matamey	dead	RR	RR	SS	gambiae
Matamey	dead	RR	RR	SS	gambiae
Matamey	dead	RR	RR	SS	gambiae
Matamey	dead	RR	RR	SS	gambiae
Matamey	dead	RR	RR	SS	gambiae
Matamey	dead	RR	RR	SS	gambiae
Matamey	dead	RR	RR	SS	gambiae
Matamey	dead	RR	RR	SS	gambiae
Matamey	dead	RR	RR	SS	gambiae
Matamey	dead	RR	RR	SS	gambiae
Matamey	dead	RR	RR	SS	gambiae
Matamey	dead	RR	RR	SS	gambiae
Matamey	dead	RR	RR	SS	gambiae
Matamey	dead	RR	RR	SS	gambiae
Matamey	dead	RS	RR	SS	gambiae
Matamey	dead	RS	RR	SS	gambiae
Matamey	dead	RS	RR	SS	gambiae
Matamey	dead	SS	RR	SS	gambiae
Matamey	dead	SS	RR	SS	gambiae
Matamey	dead	SS	RR	SS	gambiae
Matamey	dead	SS	RR	SS	gambiae
Matamey	dead	SS	RR	SS	gambiae
Matamey	dead	RR	RS	SS	gambiae
Matamey	dead	RR	RS	SS	gambiae
Matamey	dead	RR	RS	SS	gambiae
Matamey	dead	RR	RS	SS	gambiae
Matamey	dead	RR	RS	SS	gambiae
Matamey	dead	RR	RS	SS	gambiae
Matamey	dead	RS	RS	SS	gambiae
Matamey	dead	SS	RS	SS	gambiae
Matamey	dead	SS	RS	SS	gambiae
Matamey	dead	RR	SS	SS	gambiae
Matamey	dead	RR	SS	SS	gambiae
Matamey	dead	RR	SS	SS	gambiae
Matamey	dead	RR	SS	SS	gambiae
Matamey	dead	SS	SS	SS	gambiae
Matamey	dead	SS	SS	SS	gambiae
Matamey	alive	RR	RR	non amplified	gambiae
Matamey	alive	RR	RR	non amplified	gambiae
Matamey	alive	RR	RR	non amplified	gambiae
Matamey	alive	RR	RS	non amplified	gambiae
Matamey	alive	RR	RR	RR	gambiae
Matamey	alive	RR	RR	RR	gambiae
Matamey	alive	RR	RR	RR	gambiae
Matamey	alive	RR	RR	RR	gambiae
Matamey	alive	RS	RR	RR	gambiae
Matamey	alive	RR	RS	RR	gambiae
Matamey	alive	SS	RS	RR	gambiae
Matamey	alive	RR	SS	RR	gambiae
Matamey	alive	RR	SS	RR	gambiae
Matamey	alive	RR	non amplified	SS	gambiae
Matamey	alive	RR	non amplified	SS	gambiae
Matamey	alive	RR	non amplified	SS	gambiae
Matamey	alive	RS	non amplified	SS	gambiae
Matamey	alive	RR	RR	SS	gambiae
Matamey	alive	RR	RR	SS	gambiae
Matamey	alive	RR	RR	SS	gambiae
Matamey	alive	RR	RR	SS	gambiae
Matamey	alive	RR	RR	SS	gambiae
Matamey	alive	RR	RR	SS	gambiae
Matamey	alive	RR	RR	SS	gambiae
Matamey	alive	RR	RR	SS	gambiae
Matamey	alive	RR	RR	SS	gambiae
Matamey	alive	RR	RR	SS	gambiae
Matamey	alive	RR	RR	SS	gambiae
Matamey	alive	RR	RR	SS	gambiae
Matamey	alive	RS	RR	SS	gambiae
Matamey	alive	RS	RR	SS	gambiae
Matamey	alive	SS	RR	SS	gambiae
Matamey	alive	SS	RR	SS	gambiae
Matamey	alive	SS	RR	SS	gambiae
Matamey	alive	SS	RR	SS	gambiae
Matamey	alive	RR	RS	SS	gambiae
Matamey	alive	RR	RS	SS	gambiae
Matamey	alive	RR	RS	SS	gambiae
Matamey	alive	RR	RS	SS	gambiae
Matamey	alive	RS	RS	SS	gambiae
Matamey	alive	SS	RS	SS	gambiae
Matamey	alive	SS	RS	SS	gambiae
Matamey	alive	RR	SS	SS	gambiae
Matamey	alive	RR	SS	SS	gambiae
Matamey	alive	RR	SS	SS	gambiae
Matamey	alive	RR	SS	SS	gambiae
Matamey	alive	RR	SS	SS	gambiae
Matamey	alive	RR	SS	SS	gambiae
Matamey	alive	RR	SS	SS	gambiae
Matamey	alive	RR	SS	SS	gambiae
Matamey	alive	RR	SS	SS	gambiae
Matamey	alive	RR	SS	SS	gambiae
Matamey	alive	RR	SS	SS	gambiae
Matamey	alive	RR	SS	SS	gambiae
Matamey	alive	RR	SS	SS	gambiae
Matamey	alive	RS	SS	SS	gambiae
Matamey	alive	RS	SS	SS	gambiae
Matamey	alive	RS	SS	SS	gambiae
Matamey	alive	RS	SS	SS	gambiae
Matamey	alive	SS	SS	SS	gambiae
Matamey	alive	SS	SS	SS	gambiae
Matamey	alive	SS	SS	SS	gambiae
Saguia		RR	RR	RR	gambiae
Saguia		RR	RS	RR	gambiae
Saguia		RR	RR	RS	gambiae
Saguia		RS	SS	RS	gambiae
Saguia		RR	RR	SS	gambiae
Saguia		RR	RR	SS	gambiae
Saguia		RR	RR	SS	gambiae
Saguia		RR	RR	SS	gambiae
Saguia		RS	RR	SS	gambiae
Saguia		RS	RR	SS	gambiae
Saguia		RS	RR	SS	gambiae
Saguia		RS	RR	SS	gambiae
Saguia		SS	RR	SS	gambiae
Saguia		SS	RR	SS	gambiae
Saguia		RR	RS	SS	gambiae
Saguia		RR	RS	SS	gambiae
Saguia		RS	RS	SS	gambiae
Saguia		RS	RS	SS	gambiae
Saguia		RS	RS	SS	gambiae
Saguia		SS	RS	SS	gambiae
Saguia		SS	RS	SS	gambiae
Saguia		SS	RS	SS	gambiae
Saguia		RR	SS	SS	gambiae
Saguia		RS	SS	SS	gambiae
Say	dead	RR	RR	RR	gambiae
Say	dead	RS	RR	RR	gambiae
Say	dead	RR	RR	SS	gambiae
Say	dead	RR	RR	SS	gambiae
Say	dead	RR	RR	SS	gambiae
Say	dead	RR	RR	SS	gambiae
Say	dead	SS	RR	SS	gambiae
Say	dead	RS	RS	SS	gambiae
Say	alive	RR	RR	SS	gambiae
Say	alive	RS	RR	SS	gambiae
Say	alive	SS	RR	SS	gambiae
Say	alive	RR	RS	SS	gambiae
Say	alive	RR	SS	SS	gambiae
Say	alive	RR	SS	SS	gambiae
Say	alive	SS	SS	SS	gambiae
Say	alive	SS	SS	SS	gambiae
Tessaoua	dead	RR	RR	non amplified	gambiae
Tessaoua	dead	RS	RR	RR	gambiae
Tessaoua	dead	SS	RR	RR	gambiae
Tessaoua	dead	RS	RR	RS	gambiae
Tessaoua	dead	SS	SS	RS	gambiae
Tessaoua	dead	non amplified	non amplified	SS	gambiae
Tessaoua	dead	SS	non amplified	SS	gambiae
Tessaoua	dead	non amplified	RR	SS	gambiae
Tessaoua	dead	RR	RR	SS	gambiae
Tessaoua	dead	RR	RR	SS	gambiae
Tessaoua	dead	RR	RR	SS	gambiae
Tessaoua	dead	RR	RR	SS	gambiae
Tessaoua	dead	RS	RR	SS	gambiae
Tessaoua	dead	RS	RR	SS	gambiae
Tessaoua	dead	RS	RR	SS	gambiae
Tessaoua	dead	RS	RR	SS	gambiae
Tessaoua	dead	RS	RR	SS	gambiae
Tessaoua	dead	SS	RR	SS	gambiae
Tessaoua	dead	SS	RR	SS	gambiae
Tessaoua	dead	SS	RR	SS	gambiae
Tessaoua	dead	SS	RR	SS	gambiae
Tessaoua	dead	SS	RR	SS	gambiae
Tessaoua	dead	SS	RR	SS	gambiae
Tessaoua	dead	non amplified	RS	SS	gambiae
Tessaoua	dead	RR	RS	SS	gambiae
Tessaoua	dead	RR	RS	SS	gambiae
Tessaoua	dead	RS	RS	SS	gambiae
Tessaoua	dead	SS	RS	SS	gambiae
Tessaoua	dead	SS	RS	SS	gambiae
Tessaoua	dead	SS	RS	SS	gambiae
Tessaoua	dead	RR	SS	SS	gambiae
Tessaoua	dead	RR	SS	SS	gambiae
Tessaoua	dead	RS	SS	SS	gambiae
Tessaoua	dead	RS	SS	SS	gambiae
Tessaoua	dead	SS	SS	SS	gambiae
Tessaoua	dead	SS	SS	SS	gambiae
Tessaoua	dead	SS	SS	SS	gambiae
Tessaoua	alive	RR	RS	non amplified	gambiae
Tessaoua	alive	RS	SS	non amplified	gambiae
Tessaoua	alive	SS	SS	non amplified	gambiae
Tessaoua	alive	RR	RR	RR	gambiae
Tessaoua	alive	RR	RR	RR	gambiae
Tessaoua	alive	SS	RR	RR	gambiae
Tessaoua	alive	SS	RR	RR	gambiae
Tessaoua	alive	SS	RR	RR	gambiae
Tessaoua	alive	RR	RS	RR	gambiae
Tessaoua	alive	RR	RS	RR	gambiae
Tessaoua	alive	SS	SS	RR	gambiae
Tessaoua	alive	SS	SS	RR	gambiae
Tessaoua	alive	SS	SS	RR	gambiae
Tessaoua	alive	RS	RR	RS	gambiae
Tessaoua	alive	SS	RR	RS	gambiae
Tessaoua	alive	SS	SS	RS	gambiae
Tessaoua	alive	RR	non amplified	SS	gambiae
Tessaoua	alive	RR	non amplified	SS	gambiae
Tessaoua	alive	SS	non amplified	SS	gambiae
Tessaoua	alive	RR	RR	SS	gambiae
Tessaoua	alive	RR	RR	SS	gambiae
Tessaoua	alive	RR	RR	SS	gambiae
Tessaoua	alive	RR	RR	SS	gambiae
Tessaoua	alive	RR	RR	SS	gambiae
Tessaoua	alive	RR	RR	SS	gambiae
Tessaoua	alive	RR	RR	SS	gambiae
Tessaoua	alive	RR	RR	SS	gambiae
Tessaoua	alive	RR	RR	SS	gambiae
Tessaoua	alive	RS	RR	SS	gambiae
Tessaoua	alive	RS	RR	SS	gambiae
Tessaoua	alive	RS	RR	SS	gambiae
Tessaoua	alive	RS	RR	SS	gambiae
Tessaoua	alive	RS	RR	SS	gambiae
Tessaoua	alive	RS	RR	SS	gambiae
Tessaoua	alive	SS	RR	SS	gambiae
Tessaoua	alive	SS	RR	SS	gambiae
Tessaoua	alive	SS	RR	SS	gambiae
Tessaoua	alive	SS	RR	SS	gambiae
Tessaoua	alive	SS	RR	SS	gambiae
Tessaoua	alive	SS	RR	SS	gambiae
Tessaoua	alive	SS	RR	SS	gambiae
Tessaoua	alive	SS	RR	SS	gambiae
Tessaoua	alive	SS	RR	SS	gambiae
Tessaoua	alive	SS	RR	SS	gambiae
Tessaoua	alive	SS	RS	SS	gambiae
Tessaoua	alive	RR	SS	SS	gambiae
Tessaoua	alive	RR	SS	SS	gambiae
Tessaoua	alive	RR	SS	SS	gambiae
Tessaoua	alive	RR	SS	SS	gambiae
Tessaoua	alive	RS	SS	SS	gambiae
Tessaoua	alive	RS	SS	SS	gambiae
Tessaoua	alive	SS	SS	SS	gambiae
Tessaoua	alive	SS	SS	SS	gambiae
Tessaoua	alive	SS	SS	SS	gambiae
Tessaoua	alive	SS	SS	SS	gambiae
Tessaoua	alive	SS	SS	SS	gambiae
Tillabery	dead	RR	non amplifié	non amplified	gambiae
Tillabery	dead	non amplified	RR	non amplified	gambiae
Tillabery	dead	RR	RR	RR	gambiae
Tillabery	dead	RR	RR	SS	gambiae
Tillabery	dead	RR	RR	SS	gambiae
Tillabery	dead	RR	RR	SS	gambiae
Tillabery	dead	RR	RR	SS	gambiae
Tillabery	dead	RR	RR	SS	gambiae
Tillabery	dead	SS	RR	SS	gambiae
Tillabery	dead	SS	RR	SS	gambiae
Tillabery	dead	SS	RR	SS	gambiae
Tillabery	dead	SS	RR	SS	gambiae
Tillabery	dead	RR	RS	SS	gambiae
Tillabery	dead	RR	RS	SS	gambiae
Tillabery	alive	RR	SS	RR	gambiae
Tillabery	alive	RR	RR	SS	gambiae
Tillabery	alive	RR	RR	SS	gambiae
Tillabery	alive	RR	RR	SS	gambiae
Tillabery	alive	RR	RR	SS	gambiae
Tillabery	alive	SS	RR	SS	gambiae
Tillabery	alive	SS	RR	SS	gambiae
Tillabery	alive	SS	RR	SS	gambiae
Tillabery	alive	SS	RR	SS	gambiae
Tillabery	alive	RR	RS	SS	gambiae
Tillabery	alive	SS	RS	SS	gambiae
Tillabery	alive	RR	SS	SS	gambiae
Tillabery	alive	RR	SS	SS	gambiae
Tillabery	alive	SS	SS	SS	gambiae

## Sheet: An. arabiensis alleles
LOCALITY	STATUS	PCR L1014S	PCR L1014F	ACE 1	SPECIES
Agadez	Alive	SS	SS	RR	arabiensis
Agadez	Alive	SS	SS	RR	arabiensis
Agadez	Alive	RS	RR	SS	arabiensis
Agadez	Alive	RS	RR	SS	arabiensis
Agadez	Alive	SS	RR	SS	arabiensis
Agadez	Alive	RR	SS	SS	arabiensis
Agadez	Alive	SS	SS	SS	arabiensis
Agadez	Alive	SS	SS	SS	arabiensis
Agadez	Dead	RR	RR	SS	arabiensis
Agadez	Dead	SS	RR	SS	arabiensis
Agadez	Dead	SS	RR	SS	arabiensis
Agadez	Dead	SS	SS	SS	arabiensis
Agadez	Dead	SS	SS	SS	arabiensis
Boboye	Alive	SS	RS	SS	arabiensis
Boboye	Dead	RR	RS	RR	arabiensis
Boboye	Dead	RR	RS	SS	arabiensis
Boboye	Dead	RR	RS	SS	arabiensis
Gaya	Alive	RR	non amplifié	SS	arabiensis
Gaya	Dead	RR	RR	SS	arabiensis
Magaria	Dead	RR	RR	RR	arabiensis
Magaria	Dead	RS	SS	RR	arabiensis
Tchinta	Alive	RR	RR	SS	arabiensis
Tchinta	Alive	RR	RR	SS	arabiensis
Tchinta	Alive	SS	RS	SS	arabiensis
Tchinta	Dead	RR	RR	SS	arabiensis
Tchinta	Dead	SS	SS	SS	arabiensis
Tchinta	Dead	SS	SS	SS	arabiensis

## Sheet: An. coluzzii alleles
LOCALITY	STATUS	PCR L1014S	PCR L1014F	ACE 1	SPECIES
Agadez	dead	RR	RR	non amplified	coluzzii
Agadez	alive	SS	RR	non amplified	coluzzii
Agadez	dead	non amplifié	SS	non amplified	coluzzii
Agadez	alive	RR	SS	non amplified	coluzzii
Agadez	alive	SS	SS	non amplified	coluzzii
Agadez	dead	RR	RR	RR	coluzzii
Agadez	dead	RR	RR	RR	coluzzii
Agadez	alive	RR	RR	RR	coluzzii
Agadez	alive	RR	RR	RR	coluzzii
Agadez	alive	RR	RR	RR	coluzzii
Agadez	alive	RR	RR	RR	coluzzii
Agadez	alive	RR	RR	RR	coluzzii
Agadez	alive	RS	RR	RR	coluzzii
Agadez	dead	SS	RR	RR	coluzzii
Agadez	dead	SS	RR	RR	coluzzii
Agadez	alive	SS	RR	RR	coluzzii
Agadez	alive	SS	RR	RR	coluzzii
Agadez	alive	SS	RS	RR	coluzzii
Agadez	dead	RR	SS	RR	coluzzii
Agadez	dead	RS	SS	RR	coluzzii
Agadez	alive	SS	SS	RR	coluzzii
Agadez	dead	RR	RR	RS	coluzzii
Agadez	alive	SS	SS	RS	coluzzii
Agadez	alive	RR	non amplifié	SS	coluzzii
Agadez	alive	RR	non amplifié	SS	coluzzii
Agadez	alive	RR	non amplifié	SS	coluzzii
Agadez	alive	RR	non amplifié	SS	coluzzii
Agadez	alive	RS	non amplifié	SS	coluzzii
Agadez	dead	RR	RR	SS	coluzzii
Agadez	dead	RR	RR	SS	coluzzii
Agadez	dead	RR	RR	SS	coluzzii
Agadez	dead	RR	RR	SS	coluzzii
Agadez	dead	RR	RR	SS	coluzzii
Agadez	dead	RR	RR	SS	coluzzii
Agadez	dead	RR	RR	SS	coluzzii
Agadez	dead	RR	RR	SS	coluzzii
Agadez	dead	RR	RR	SS	coluzzii
Agadez	dead	RR	RR	SS	coluzzii
Agadez	dead	RR	RR	SS	coluzzii
Agadez	dead	RR	RR	SS	coluzzii
Agadez	dead	RR	RR	SS	coluzzii
Agadez	dead	RR	RR	SS	coluzzii
Agadez	dead	RR	RR	SS	coluzzii
Agadez	alive	RR	RR	SS	coluzzii
Agadez	alive	RR	RR	SS	coluzzii
Agadez	alive	RR	RR	SS	coluzzii
Agadez	alive	RR	RR	SS	coluzzii
Agadez	alive	RR	RR	SS	coluzzii
Agadez	alive	RR	RR	SS	coluzzii
Agadez	alive	RR	RR	SS	coluzzii
Agadez	alive	RR	RR	SS	coluzzii
Agadez	alive	RR	RR	SS	coluzzii
Agadez	alive	RR	RR	SS	coluzzii
Agadez	alive	RR	RR	SS	coluzzii
Agadez	alive	RR	RR	SS	coluzzii
Agadez	alive	RR	RR	SS	coluzzii
Agadez	alive	RR	RR	SS	coluzzii
Agadez	alive	RR	RR	SS	coluzzii
Agadez	alive	RR	RR	SS	coluzzii
Agadez	alive	RR	RR	SS	coluzzii
Agadez	alive	RR	RR	SS	coluzzii
Agadez	alive	RS	RR	SS	coluzzii
Agadez	alive	RS	RR	SS	coluzzii
Agadez	dead	SS	RR	SS	coluzzii
Agadez	dead	SS	RR	SS	coluzzii
Agadez	alive	SS	RR	SS	coluzzii
Agadez	alive	SS	RR	SS	coluzzii
Agadez	alive	SS	RR	SS	coluzzii
Agadez	alive	SS	RR	SS	coluzzii
Agadez	alive	SS	RR	SS	coluzzii
Agadez	dead	RR	RS	SS	coluzzii
Agadez	alive	RR	RS	SS	coluzzii
Agadez	alive	RR	RS	SS	coluzzii
Agadez	alive	RR	RS	SS	coluzzii
Agadez	alive	RR	RS	SS	coluzzii
Agadez	alive	RS	RS	SS	coluzzii
Agadez	dead	SS	RS	SS	coluzzii
Agadez	alive	SS	RS	SS	coluzzii
Agadez	dead	RR	SS	SS	coluzzii
Agadez	dead	RR	SS	SS	coluzzii
Agadez	dead	RR	SS	SS	coluzzii
Agadez	alive	RR	SS	SS	coluzzii
Agadez	alive	RR	SS	SS	coluzzii
Agadez	alive	RR	SS	SS	coluzzii
Agadez	alive	RR	SS	SS	coluzzii
Agadez	alive	RR	SS	SS	coluzzii
Agadez	alive	RR	SS	SS	coluzzii
Agadez	alive	RR	SS	SS	coluzzii
Agadez	alive	RR	SS	SS	coluzzii
Agadez	alive	RR	SS	SS	coluzzii
Agadez	alive	RS	SS	SS	coluzzii
Agadez	alive	RS	SS	SS	coluzzii
Agadez	alive	RS	SS	SS	coluzzii
Agadez	dead	SS	SS	SS	coluzzii
Agadez	dead	SS	SS	SS	coluzzii
Agadez	dead	SS	SS	SS	coluzzii
Agadez	dead	SS	SS	SS	coluzzii
Agadez	dead	SS	SS	SS	coluzzii
Agadez	alive	SS	SS	SS	coluzzii
Agadez	alive	SS	SS	SS	coluzzii
Agadez	alive	SS	SS	SS	coluzzii
Agadez	alive	SS	SS	SS	coluzzii
Balleyara	alive	RR	RS	RR	coluzzii
Balleyara	dead	RR	RR	SS	coluzzii
Balleyara	dead	SS	RR	SS	coluzzii
Balleyara	dead	RR	RS	SS	coluzzii
Balleyara	alive	RS	SS	SS	coluzzii
Balleyara	dead	SS	SS	SS	coluzzii
Boboye	dead	RR	RS	non amplified	coluzzii
Boboye	dead	RR	RR	RR	coluzzii
Boboye	dead	RR	RR	RR	coluzzii
Boboye	dead	RR	RS	RR	coluzzii
Boboye	dead	RR	RR	SS	coluzzii
Boboye	dead	RR	RR	SS	coluzzii
Boboye	dead	RR	RR	SS	coluzzii
Boboye	alive	RS	RR	SS	coluzzii
Boboye	alive	RS	RR	SS	coluzzii
Boboye	dead	SS	RR	SS	coluzzii
Boboye	dead	RR	RS	SS	coluzzii
Boboye	dead	RR	RS	SS	coluzzii
Boboye	dead	RR	RS	SS	coluzzii
Boboye	dead	RR	RS	SS	coluzzii
Boboye	alive	RR	RS	SS	coluzzii
Boboye	alive	RR	RS	SS	coluzzii
Boboye	alive	RR	RS	SS	coluzzii
Boboye	alive	RR	RS	SS	coluzzii
Boboye	alive	RR	RS	SS	coluzzii
Boboye	alive	RR	RS	SS	coluzzii
Boboye	alive	RR	RS	SS	coluzzii
Boboye	alive	RR	RS	SS	coluzzii
Boboye	alive	RR	RS	SS	coluzzii
Boboye	alive	RR	RS	SS	coluzzii
Boboye	alive	RS	RS	SS	coluzzii
Boboye	alive	RS	RS	SS	coluzzii
Boboye	dead	SS	RS	SS	coluzzii
Boboye	dead	SS	RS	SS	coluzzii
Boboye	alive	SS	RS	SS	coluzzii
Boboye	dead	RR	SS	SS	coluzzii
Boboye	alive	RR	SS	SS	coluzzii
Boboye	alive	RR	SS	SS	coluzzii
Boboye	alive	RR	SS	SS	coluzzii
Boboye	alive	RR	SS	SS	coluzzii
Boboye	alive	RR	SS	SS	coluzzii
Boboye	alive	RS	SS	SS	coluzzii
Gaya	dead	RR	non amplifié	non amplified	coluzzii
Gaya	dead	RR	RR	non amplified	coluzzii
Gaya	dead	RR	RR	non amplified	coluzzii
Gaya	alive	RS	RR	non amplified	coluzzii
Gaya	dead	SS	RR	non amplified	coluzzii
Gaya	alive	SS	RS	non amplified	coluzzii
Gaya	alive	RR	SS	non amplified	coluzzii
Gaya	alive	RR	RR	RR	coluzzii
Gaya	alive	RR	RR	RR	coluzzii
Gaya	alive	RR	RR	RR	coluzzii
Gaya	alive	RS	RR	RR	coluzzii
Gaya	dead	RR	RS	RR	coluzzii
Gaya	dead	RR	RS	RR	coluzzii
Gaya	alive	RR	RS	RR	coluzzii
Gaya	dead	RS	SS	RR	coluzzii
Gaya	alive	RR	RR	RS	coluzzii
Gaya	dead	RR	non amplifié	SS	coluzzii
Gaya	dead	RR	RR	SS	coluzzii
Gaya	dead	RR	RR	SS	coluzzii
Gaya	dead	RR	RR	SS	coluzzii
Gaya	dead	RR	RR	SS	coluzzii
Gaya	dead	RR	RR	SS	coluzzii
Gaya	dead	RR	RR	SS	coluzzii
Gaya	dead	RR	RR	SS	coluzzii
Gaya	dead	RR	RR	SS	coluzzii
Gaya	dead	RR	RR	SS	coluzzii
Gaya	dead	RR	RR	SS	coluzzii
Gaya	dead	RR	RR	SS	coluzzii
Gaya	dead	RR	RR	SS	coluzzii
Gaya	dead	RR	RR	SS	coluzzii
Gaya	dead	RR	RR	SS	coluzzii
Gaya	dead	RR	RR	SS	coluzzii
Gaya	alive	RR	RR	SS	coluzzii
Gaya	alive	RR	RR	SS	coluzzii
Gaya	alive	RR	RR	SS	coluzzii
Gaya	alive	RR	RR	SS	coluzzii
Gaya	alive	RR	RR	SS	coluzzii
Gaya	alive	RR	RR	SS	coluzzii
Gaya	alive	RR	RR	SS	coluzzii
Gaya	alive	RR	RR	SS	coluzzii
Gaya	alive	RR	RR	SS	coluzzii
Gaya	alive	RR	RR	SS	coluzzii
Gaya	alive	RR	RR	SS	coluzzii
Gaya	alive	RR	RR	SS	coluzzii
Gaya	alive	RR	RR	SS	coluzzii
Gaya	alive	RR	RR	SS	coluzzii
Gaya	alive	RR	RR	SS	coluzzii
Gaya	alive	RR	RR	SS	coluzzii
Gaya	alive	RR	RR	SS	coluzzii
Gaya	alive	RR	RR	SS	coluzzii
Gaya	alive	RR	RR	SS	coluzzii
Gaya	alive	RR	RR	SS	coluzzii
Gaya	alive	RR	RR	SS	coluzzii
Gaya	alive	RR	RR	SS	coluzzii
Gaya	alive	RR	RR	SS	coluzzii
Gaya	alive	RR	RR	SS	coluzzii
Gaya	alive	RR	RR	SS	coluzzii
Gaya	alive	RR	RR	SS	coluzzii
Gaya	alive	RR	RR	SS	coluzzii
Gaya	alive	RR	RR	SS	coluzzii
Gaya	alive	RR	RR	SS	coluzzii
Gaya	alive	RR	RR	SS	coluzzii
Gaya	alive	RR	RR	SS	coluzzii
Gaya	alive	RR	RR	SS	coluzzii
Gaya	alive	RR	RR	SS	coluzzii
Gaya	alive	RR	RR	SS	coluzzii
Gaya	alive	RR	RR	SS	coluzzii
Gaya	alive	RR	RR	SS	coluzzii
Gaya	dead	RS	RR	SS	coluzzii
Gaya	dead	RS	RR	SS	coluzzii
Gaya	alive	RS	RR	SS	coluzzii
Gaya	alive	RS	RR	SS	coluzzii
Gaya	alive	RS	RR	SS	coluzzii
Gaya	dead	SS	RR	SS	coluzzii
Gaya	alive	SS	RR	SS	coluzzii
Gaya	alive	SS	RR	SS	coluzzii
Gaya	alive	SS	RR	SS	coluzzii
Gaya	alive	SS	RR	SS	coluzzii
Gaya	dead	RR	RS	SS	coluzzii
Gaya	dead	RR	RS	SS	coluzzii
Gaya	alive	RR	RS	SS	coluzzii
Gaya	alive	RR	RS	SS	coluzzii
Gaya	alive	RR	RS	SS	coluzzii
Gaya	alive	RR	RS	SS	coluzzii
Gaya	dead	RS	RS	SS	coluzzii
Gaya	alive	SS	RS	SS	coluzzii
Gaya	dead	RR	SS	SS	coluzzii
Gaya	dead	RR	SS	SS	coluzzii
Gaya	alive	RR	SS	SS	coluzzii
Gaya	alive	RR	SS	SS	coluzzii
Gaya	alive	RR	SS	SS	coluzzii
Gaya	alive	RR	SS	SS	coluzzii
Gaya	alive	RR	SS	SS	coluzzii
Guidimouni	dead	RR	SS	non amplified	coluzzii
Guidimouni	dead	RR	SS	non amplified	coluzzii
Guidimouni	alive	RR	SS	non amplified	coluzzii
Guidimouni	dead	RR	RR	RR	coluzzii
Guidimouni	dead	RR	RR	RR	coluzzii
Guidimouni	alive	RR	RR	RR	coluzzii
Guidimouni	alive	RR	RR	RR	coluzzii
Guidimouni	alive	RR	RR	RR	coluzzii
Guidimouni	alive	RS	RR	RR	coluzzii
Guidimouni	dead	SS	RR	RR	coluzzii
Guidimouni	alive	SS	RR	RR	coluzzii
Guidimouni	alive	SS	RR	RR	coluzzii
Guidimouni	dead	RR	RR	SS	coluzzii
Guidimouni	dead	RR	RR	SS	coluzzii
Guidimouni	dead	RR	RR	SS	coluzzii
Guidimouni	dead	RR	RR	SS	coluzzii
Guidimouni	dead	RR	RR	SS	coluzzii
Guidimouni	dead	RR	RR	SS	coluzzii
Guidimouni	dead	RR	RR	SS	coluzzii
Guidimouni	dead	RR	RR	SS	coluzzii
Guidimouni	dead	RR	RR	SS	coluzzii
Guidimouni	dead	RR	RR	SS	coluzzii
Guidimouni	dead	RR	RR	SS	coluzzii
Guidimouni	dead	RR	RR	SS	coluzzii
Guidimouni	alive	RR	RR	SS	coluzzii
Guidimouni	alive	RR	RR	SS	coluzzii
Guidimouni	alive	RR	RR	SS	coluzzii
Guidimouni	alive	RR	RR	SS	coluzzii
Guidimouni	alive	RR	RR	SS	coluzzii
Guidimouni	alive	RR	RR	SS	coluzzii
Guidimouni	alive	RR	RR	SS	coluzzii
Guidimouni	alive	RR	RR	SS	coluzzii
Guidimouni	alive	RR	RR	SS	coluzzii
Guidimouni	alive	RR	RR	SS	coluzzii
Guidimouni	alive	RR	RR	SS	coluzzii
Guidimouni	alive	RR	RR	SS	coluzzii
Guidimouni	alive	RR	RR	SS	coluzzii
Guidimouni	alive	RR	RR	SS	coluzzii
Guidimouni	alive	RR	RR	SS	coluzzii
Guidimouni	alive	RR	RR	SS	coluzzii
Guidimouni	alive	RR	RR	SS	coluzzii
Guidimouni	alive	RR	RR	SS	coluzzii
Guidimouni	dead	RS	RR	SS	coluzzii
Guidimouni	alive	RS	RR	SS	coluzzii
Guidimouni	dead	SS	RR	SS	coluzzii
Guidimouni	alive	SS	RR	SS	coluzzii
Guidimouni	dead	RR	RS	SS	coluzzii
Guidimouni	dead	RR	RS	SS	coluzzii
Guidimouni	alive	RR	RS	SS	coluzzii
Guidimouni	alive	RR	RS	SS	coluzzii
Guidimouni	alive	RR	RS	SS	coluzzii
Guidimouni	alive	RR	RS	SS	coluzzii
Guidimouni	dead	RS	RS	SS	coluzzii
Guidimouni	dead	RS	RS	SS	coluzzii
Guidimouni	dead	RS	RS	SS	coluzzii
Guidimouni	alive	RS	RS	SS	coluzzii
Guidimouni	dead	SS	RS	SS	coluzzii
Guidimouni	alive	SS	RS	SS	coluzzii
Guidimouni	alive	SS	RS	SS	coluzzii
Guidimouni	dead	RR	SS	SS	coluzzii
Guidimouni	dead	RR	SS	SS	coluzzii
Guidimouni	dead	RR	SS	SS	coluzzii
Guidimouni	dead	RR	SS	SS	coluzzii
Guidimouni	dead	RR	SS	SS	coluzzii
Guidimouni	dead	RR	SS	SS	coluzzii
Guidimouni	dead	RR	SS	SS	coluzzii
Guidimouni	dead	RR	SS	SS	coluzzii
Guidimouni	alive	RR	SS	SS	coluzzii
Guidimouni	alive	RR	SS	SS	coluzzii
Guidimouni	alive	RR	SS	SS	coluzzii
Guidimouni	alive	RR	SS	SS	coluzzii
Guidimouni	dead	RS	SS	SS	coluzzii
Guidimouni	dead	RS	SS	SS	coluzzii
Guidimouni	alive	RS	SS	SS	coluzzii
Guidimouni	dead	SS	SS	SS	coluzzii
Guidimouni	alive	SS	SS	SS	coluzzii
Guidimouni	alive	SS	SS	SS	coluzzii
Guidimouni	alive	SS	SS	SS	coluzzii
Keita	alive	RS	RR	non amplified	coluzzii
Keita	alive	RS	RR	non amplified	coluzzii
Keita	alive	RR	RS	non amplified	coluzzii
Keita	alive	RR	SS	non amplified	coluzzii
Keita	dead	RR	RR	RR	coluzzii
Keita	dead	RR	RR	RR	coluzzii
Keita	dead	RR	RR	RR	coluzzii
Keita	alive	RR	RR	RR	coluzzii
Keita	alive	RR	RR	RR	coluzzii
Keita	alive	RR	RR	RR	coluzzii
Keita	dead	RR	RS	RR	coluzzii
Keita	dead	RR	RS	RR	coluzzii
Keita	dead	RR	RS	RR	coluzzii
Keita	alive	RR	RS	RR	coluzzii
Keita	dead	RR	SS	RR	coluzzii
Keita	dead	RR	SS	RR	coluzzii
Keita	alive	SS	SS	RR	coluzzii
Keita	dead	RR	RS	RS	coluzzii
Keita	alive	RR	non amplifié	SS	coluzzii
Keita	dead	SS	non amplifié	SS	coluzzii
Keita	dead	RR	RR	SS	coluzzii
Keita	dead	RR	RR	SS	coluzzii
Keita	dead	RR	RR	SS	coluzzii
Keita	dead	RR	RR	SS	coluzzii
Keita	dead	RR	RR	SS	coluzzii
Keita	dead	RR	RR	SS	coluzzii
Keita	dead	RR	RR	SS	coluzzii
Keita	dead	RR	RR	SS	coluzzii
Keita	dead	RR	RR	SS	coluzzii
Keita	dead	RR	RR	SS	coluzzii
Keita	dead	RR	RR	SS	coluzzii
Keita	alive	RR	RR	SS	coluzzii
Keita	alive	RR	RR	SS	coluzzii
Keita	alive	RR	RR	SS	coluzzii
Keita	alive	RR	RR	SS	coluzzii
Keita	alive	RR	RR	SS	coluzzii
Keita	alive	RR	RR	SS	coluzzii
Keita	alive	RR	RR	SS	coluzzii
Keita	alive	RR	RR	SS	coluzzii
Keita	alive	RR	RR	SS	coluzzii
Keita	alive	RR	RR	SS	coluzzii
Keita	alive	RR	RR	SS	coluzzii
Keita	alive	RR	RR	SS	coluzzii
Keita	alive	RR	RR	SS	coluzzii
Keita	alive	RR	RR	SS	coluzzii
Keita	alive	RR	RR	SS	coluzzii
Keita	alive	RR	RR	SS	coluzzii
Keita	alive	RS	RR	SS	coluzzii
Keita	dead	SS	RR	SS	coluzzii
Keita	dead	SS	RR	SS	coluzzii
Keita	alive	SS	RR	SS	coluzzii
Keita	alive	SS	RR	SS	coluzzii
Keita	alive	SS	RR	SS	coluzzii
Keita	dead	RR	RS	SS	coluzzii
Keita	dead	RR	RS	SS	coluzzii
Keita	dead	RR	RS	SS	coluzzii
Keita	dead	RR	RS	SS	coluzzii
Keita	dead	RR	RS	SS	coluzzii
Keita	dead	RR	RS	SS	coluzzii
Keita	dead	RR	RS	SS	coluzzii
Keita	dead	RR	RS	SS	coluzzii
Keita	dead	RR	RS	SS	coluzzii
Keita	dead	RR	RS	SS	coluzzii
Keita	dead	RR	RS	SS	coluzzii
Keita	dead	RR	RS	SS	coluzzii
Keita	dead	RR	RS	SS	coluzzii
Keita	alive	RR	RS	SS	coluzzii
Keita	alive	RR	RS	SS	coluzzii
Keita	alive	RR	RS	SS	coluzzii
Keita	alive	RR	RS	SS	coluzzii
Keita	alive	RR	RS	SS	coluzzii
Keita	alive	RR	RS	SS	coluzzii
Keita	alive	RR	RS	SS	coluzzii
Keita	alive	RR	RS	SS	coluzzii
Keita	alive	RR	RS	SS	coluzzii
Keita	alive	RR	RS	SS	coluzzii
Keita	alive	RR	RS	SS	coluzzii
Keita	alive	RR	RS	SS	coluzzii
Keita	dead	RS	RS	SS	coluzzii
Keita	alive	SS	RS	SS	coluzzii
Keita	dead	RR	SS	SS	coluzzii
Keita	dead	RR	SS	SS	coluzzii
Keita	dead	RR	SS	SS	coluzzii
Keita	dead	RR	SS	SS	coluzzii
Keita	dead	RR	SS	SS	coluzzii
Keita	dead	RR	SS	SS	coluzzii
Keita	dead	RR	SS	SS	coluzzii
Keita	alive	RR	SS	SS	coluzzii
Keita	alive	RR	SS	SS	coluzzii
Keita	alive	RR	SS	SS	coluzzii
Keita	alive	RR	SS	SS	coluzzii
Keita	alive	SS	SS	SS	coluzzii
Keita	alive	SS	SS	SS	coluzzii
Madaoua	dead	RR	non amplifié	non amplified	coluzzii
Madaoua	alive	RR	SS	non amplified	coluzzii
Madaoua	dead	RR	RR	RR	coluzzii
Madaoua	alive	RR	RR	RR	coluzzii
Madaoua	alive	RR	RR	RR	coluzzii
Madaoua	alive	RR	RR	RR	coluzzii
Madaoua	alive	RR	RS	RR	coluzzii
Madaoua	alive	RR	RS	RR	coluzzii
Madaoua	alive	RR	RS	RR	coluzzii
Madaoua	dead	RR	SS	RR	coluzzii
Madaoua	alive	RR	SS	RR	coluzzii
Madaoua	dead	RR	RR	SS	coluzzii
Madaoua	dead	RR	RR	SS	coluzzii
Madaoua	dead	RR	RR	SS	coluzzii
Madaoua	dead	RR	RR	SS	coluzzii
Madaoua	dead	RR	RR	SS	coluzzii
Madaoua	dead	RR	RR	SS	coluzzii
Madaoua	dead	RR	RR	SS	coluzzii
Madaoua	dead	RR	RR	SS	coluzzii
Madaoua	dead	RR	RR	SS	coluzzii
Madaoua	dead	RR	RR	SS	coluzzii
Madaoua	dead	RR	RR	SS	coluzzii
Madaoua	dead	RR	RR	SS	coluzzii
Madaoua	dead	RR	RR	SS	coluzzii
Madaoua	alive	RR	RR	SS	coluzzii
Madaoua	alive	RR	RR	SS	coluzzii
Madaoua	alive	RR	RR	SS	coluzzii
Madaoua	alive	RR	RR	SS	coluzzii
Madaoua	alive	RR	RR	SS	coluzzii
Madaoua	alive	RR	RR	SS	coluzzii
Madaoua	alive	RR	RR	SS	coluzzii
Madaoua	alive	RR	RR	SS	coluzzii
Madaoua	alive	RR	RR	SS	coluzzii
Madaoua	alive	RR	RR	SS	coluzzii
Madaoua	alive	RR	RR	SS	coluzzii
Madaoua	dead	RS	RR	SS	coluzzii
Madaoua	alive	RS	RR	SS	coluzzii
Madaoua	alive	SS	RR	SS	coluzzii
Madaoua	alive	SS	RR	SS	coluzzii
Madaoua	dead	RR	RS	SS	coluzzii
Madaoua	dead	RR	RS	SS	coluzzii
Madaoua	dead	RR	RS	SS	coluzzii
Madaoua	dead	RR	RS	SS	coluzzii
Madaoua	dead	RR	RS	SS	coluzzii
Madaoua	dead	RR	RS	SS	coluzzii
Madaoua	dead	RR	RS	SS	coluzzii
Madaoua	dead	RR	RS	SS	coluzzii
Madaoua	dead	RR	RS	SS	coluzzii
Madaoua	dead	RR	RS	SS	coluzzii
Madaoua	alive	RR	RS	SS	coluzzii
Madaoua	alive	RR	RS	SS	coluzzii
Madaoua	alive	RR	RS	SS	coluzzii
Madaoua	alive	RR	RS	SS	coluzzii
Madaoua	alive	RR	RS	SS	coluzzii
Madaoua	alive	RR	RS	SS	coluzzii
Madaoua	alive	RR	RS	SS	coluzzii
Madaoua	alive	RR	RS	SS	coluzzii
Madaoua	alive	RR	RS	SS	coluzzii
Madaoua	alive	RR	RS	SS	coluzzii
Madaoua	dead	RS	RS	SS	coluzzii
Madaoua	dead	RS	RS	SS	coluzzii
Madaoua	alive	RS	RS	SS	coluzzii
Madaoua	dead	SS	RS	SS	coluzzii
Madaoua	alive	SS	RS	SS	coluzzii
Madaoua	alive	SS	RS	SS	coluzzii
Madaoua	alive	SS	RS	SS	coluzzii
Madaoua	dead	RR	SS	SS	coluzzii
Madaoua	dead	RR	SS	SS	coluzzii
Madaoua	dead	RR	SS	SS	coluzzii
Madaoua	dead	RR	SS	SS	coluzzii
Madaoua	dead	RR	SS	SS	coluzzii
Madaoua	alive	RR	SS	SS	coluzzii
Madaoua	alive	RR	SS	SS	coluzzii
Madaoua	alive	RR	SS	SS	coluzzii
Madaoua	alive	RR	SS	SS	coluzzii
Madaoua	alive	RR	SS	SS	coluzzii
Madaoua	alive	RR	SS	SS	coluzzii
Madaoua	alive	RR	SS	SS	coluzzii
Madaoua	alive	RR	SS	SS	coluzzii
Madaoua	alive	RR	SS	SS	coluzzii
Madaoua	alive	RR	SS	SS	coluzzii
Madaoua	alive	RR	SS	SS	coluzzii
Madaoua	alive	RR	SS	SS	coluzzii
Madaoua	alive	RR	SS	SS	coluzzii
Madaoua	alive	RR	SS	SS	coluzzii
Madaoua	dead	RS	SS	SS	coluzzii
Madaoua	dead	RS	SS	SS	coluzzii
Madaoua	dead	RS	SS	SS	coluzzii
Madaoua	dead	RS	SS	SS	coluzzii
Madaoua	alive	RS	SS	SS	coluzzii
Madaoua	dead	SS	SS	SS	coluzzii
Madaroumfa	alive	RR	RR	RR	coluzzii
Madaroumfa	alive	RR	RR	RR	coluzzii
Madaroumfa	alive	RR	RR	RR	coluzzii
Madaroumfa	alive	RR	RR	RR	coluzzii
Madaroumfa	alive	SS	RR	RR	coluzzii
Madaroumfa	alive	SS	RR	RR	coluzzii
Madaroumfa	alive	RR	RS	RR	coluzzii
Madaroumfa	dead	RR	SS	RR	coluzzii
Madaroumfa	dead	RR	SS	RR	coluzzii
Madaroumfa	alive	RR	SS	RR	coluzzii
Madaroumfa	dead	SS	SS	RR	coluzzii
Madaroumfa	dead	RR	RR	SS	coluzzii
Madaroumfa	alive	RR	RR	SS	coluzzii
Madaroumfa	alive	RR	RR	SS	coluzzii
Madaroumfa	alive	RR	RR	SS	coluzzii
Madaroumfa	alive	RR	RR	SS	coluzzii
Madaroumfa	alive	RR	RR	SS	coluzzii
Madaroumfa	alive	RR	RR	SS	coluzzii
Madaroumfa	dead	RS	RR	SS	coluzzii
Madaroumfa	dead	RS	RR	SS	coluzzii
Madaroumfa	alive	RS	RR	SS	coluzzii
Madaroumfa	dead	SS	RR	SS	coluzzii
Madaroumfa	alive	SS	RR	SS	coluzzii
Madaroumfa	alive	SS	RR	SS	coluzzii
Madaroumfa	alive	RR	RS	SS	coluzzii
Madaroumfa	alive	RR	RS	SS	coluzzii
Madaroumfa	alive	RR	RS	SS	coluzzii
Madaroumfa	alive	RS	RS	SS	coluzzii
Madaroumfa	alive	SS	RS	SS	coluzzii
Madaroumfa	dead	RR	SS	SS	coluzzii
Madaroumfa	alive	RR	SS	SS	coluzzii
Madaroumfa	alive	RR	SS	SS	coluzzii
Madaroumfa	alive	RR	SS	SS	coluzzii
Madaroumfa	alive	RR	SS	SS	coluzzii
Madaroumfa	alive	RR	SS	SS	coluzzii
Madaroumfa	alive	SS	SS	SS	coluzzii
Madaroumfa	alive	SS	SS	SS	coluzzii
Madaroumfa	alive	SS	SS	SS	coluzzii
Magaria	dead	RR	RR	non amplified	coluzzii
Magaria	dead	RR	RR	RR	coluzzii
Magaria	alive	RR	RR	RR	coluzzii
Magaria	dead	RS	RR	RR	coluzzii
Magaria	dead	RR	RS	RR	coluzzii
Magaria	alive	RR	RS	RR	coluzzii
Magaria	alive	RR	RS	RR	coluzzii
Magaria	alive	RR	SS	RR	coluzzii
Magaria	alive	SS	RR	RS	coluzzii
Magaria	alive	SS	RS	RS	coluzzii
Magaria	dead	RR	RR	SS	coluzzii
Magaria	dead	RR	RR	SS	coluzzii
Magaria	dead	RR	RR	SS	coluzzii
Magaria	dead	RR	RR	SS	coluzzii
Magaria	dead	RR	RR	SS	coluzzii
Magaria	dead	RR	RR	SS	coluzzii
Magaria	dead	RR	RR	SS	coluzzii
Magaria	alive	RR	RR	SS	coluzzii
Magaria	alive	RR	RR	SS	coluzzii
Magaria	alive	RR	RR	SS	coluzzii
Magaria	alive	RR	RR	SS	coluzzii
Magaria	alive	RR	RR	SS	coluzzii
Magaria	alive	RR	RR	SS	coluzzii
Magaria	alive	RR	RR	SS	coluzzii
Magaria	alive	RR	RR	SS	coluzzii
Magaria	alive	RR	RR	SS	coluzzii
Magaria	alive	RR	RR	SS	coluzzii
Magaria	alive	RR	RR	SS	coluzzii
Magaria	alive	RR	RR	SS	coluzzii
Magaria	alive	RR	RR	SS	coluzzii
Magaria	alive	RR	RR	SS	coluzzii
Magaria	alive	RR	RR	SS	coluzzii
Magaria	alive	RR	RR	SS	coluzzii
Magaria	alive	RR	RR	SS	coluzzii
Magaria	alive	RR	RR	SS	coluzzii
Magaria	alive	RR	RR	SS	coluzzii
Magaria	dead	RS	RR	SS	coluzzii
Magaria	dead	RS	RR	SS	coluzzii
Magaria	dead	RS	RR	SS	coluzzii
Magaria	alive	RS	RR	SS	coluzzii
Magaria	alive	RS	RR	SS	coluzzii
Magaria	dead	SS	RR	SS	coluzzii
Magaria	dead	SS	RR	SS	coluzzii
Magaria	dead	SS	RR	SS	coluzzii
Magaria	dead	SS	RR	SS	coluzzii
Magaria	dead	SS	RR	SS	coluzzii
Magaria	dead	SS	RR	SS	coluzzii
Magaria	alive	SS	RR	SS	coluzzii
Magaria	alive	SS	RR	SS	coluzzii
Magaria	alive	SS	RR	SS	coluzzii
Magaria	alive	SS	RR	SS	coluzzii
Magaria	alive	SS	RR	SS	coluzzii
Magaria	alive	SS	RR	SS	coluzzii
Magaria	dead	RR	RS	SS	coluzzii
Magaria	dead	RR	RS	SS	coluzzii
Magaria	dead	RR	RS	SS	coluzzii
Magaria	dead	RR	RS	SS	coluzzii
Magaria	dead	RR	RS	SS	coluzzii
Magaria	dead	RR	RS	SS	coluzzii
Magaria	dead	RR	RS	SS	coluzzii
Magaria	dead	RR	RS	SS	coluzzii
Magaria	dead	RR	RS	SS	coluzzii
Magaria	alive	RR	RS	SS	coluzzii
Magaria	dead	RS	RS	SS	coluzzii
Magaria	alive	RS	RS	SS	coluzzii
Magaria	alive	RS	RS	SS	coluzzii
Magaria	dead	SS	RS	SS	coluzzii
Magaria	dead	SS	RS	SS	coluzzii
Magaria	dead	SS	RS	SS	coluzzii
Magaria	dead	SS	RS	SS	coluzzii
Magaria	alive	SS	RS	SS	coluzzii
Magaria	alive	SS	RS	SS	coluzzii
Magaria	alive	SS	RS	SS	coluzzii
Magaria	alive	SS	RS	SS	coluzzii
Magaria	alive	SS	RS	SS	coluzzii
Magaria	dead	RR	SS	SS	coluzzii
Magaria	dead	RR	SS	SS	coluzzii
Magaria	dead	RR	SS	SS	coluzzii
Magaria	dead	RR	SS	SS	coluzzii
Magaria	dead	RR	SS	SS	coluzzii
Magaria	dead	RR	SS	SS	coluzzii
Magaria	alive	RR	SS	SS	coluzzii
Magaria	alive	RR	SS	SS	coluzzii
Magaria	alive	RR	SS	SS	coluzzii
Magaria	alive	RR	SS	SS	coluzzii
Magaria	alive	RR	SS	SS	coluzzii
Magaria	dead	RS	SS	SS	coluzzii
Magaria	alive	RS	SS	SS	coluzzii
Magaria	alive	RS	SS	SS	coluzzii
Magaria	dead	SS	SS	SS	coluzzii
Magaria	dead	SS	SS	SS	coluzzii
Matamey	alive	RR	RR	non amplified	coluzzii
Matamey	dead	RR	SS	RR	coluzzii
Matamey	alive	RR	SS	RR	coluzzii
Matamey	alive	RR	SS	RR	coluzzii
Matamey	alive	RR	non amplifié	SS	coluzzii
Matamey	dead	RR	RR	SS	coluzzii
Matamey	alive	RR	RR	SS	coluzzii
Matamey	alive	RR	RR	SS	coluzzii
Matamey	alive	RR	RR	SS	coluzzii
Matamey	alive	SS	RR	SS	coluzzii
Matamey	alive	RR	RS	SS	coluzzii
Matamey	alive	SS	SS	SS	coluzzii
Saguia		RR	non amplifié	non amplified	coluzzii
Saguia		non amplifié	RR	non amplified	coluzzii
Saguia		non amplifié	RR	non amplified	coluzzii
Saguia		non amplifié	SS	non amplified	coluzzii
Saguia		SS	SS	non amplified	coluzzii
Saguia		SS	SS	non amplified	coluzzii
Saguia		RR	RR	RR	coluzzii
Saguia		RR	RR	RR	coluzzii
Saguia		RR	RR	RR	coluzzii
Saguia		RR	RR	RR	coluzzii
Saguia		RS	RR	RR	coluzzii
Saguia		SS	RR	RR	coluzzii
Saguia		RR	RS	RR	coluzzii
Saguia		RR	RS	RR	coluzzii
Saguia		SS	RS	RR	coluzzii
Saguia		SS	RS	RR	coluzzii
Saguia		RR	SS	RR	coluzzii
Saguia		RR	SS	RR	coluzzii
Saguia		RR	SS	RR	coluzzii
Saguia		RS	SS	RR	coluzzii
Saguia		RS	SS	RR	coluzzii
Saguia		SS	SS	RR	coluzzii
Saguia		RR	RR	RS	coluzzii
Saguia		RR	RR	RS	coluzzii
Saguia		RS	RR	RS	coluzzii
Saguia		SS	RR	RS	coluzzii
Saguia		RR	RS	RS	coluzzii
Saguia		RR	SS	RS	coluzzii
Saguia		RR	SS	RS	coluzzii
Saguia		non amplifié	non amplifié	SS	coluzzii
Saguia		RR	non amplifié	SS	coluzzii
Saguia		RS	non amplifié	SS	coluzzii
Saguia		non amplifié	RR	SS	coluzzii
Saguia		non amplifié	RR	SS	coluzzii
Saguia		RR	RR	SS	coluzzii
Saguia		RR	RR	SS	coluzzii
Saguia		RR	RR	SS	coluzzii
Saguia		RR	RR	SS	coluzzii
Saguia		RR	RR	SS	coluzzii
Saguia		RR	RR	SS	coluzzii
Saguia		RR	RR	SS	coluzzii
Saguia		RR	RR	SS	coluzzii
Saguia		RR	RR	SS	coluzzii
Saguia		RR	RR	SS	coluzzii
Saguia		RR	RR	SS	coluzzii
Saguia		RR	RR	SS	coluzzii
Saguia		RR	RR	SS	coluzzii
Saguia		RR	RR	SS	coluzzii
Saguia		RR	RR	SS	coluzzii
Saguia		RS	RR	SS	coluzzii
Saguia		RS	RR	SS	coluzzii
Saguia		RS	RR	SS	coluzzii
Saguia		RS	RR	SS	coluzzii
Saguia		RS	RR	SS	coluzzii
Saguia		RS	RR	SS	coluzzii
Saguia		RS	RR	SS	coluzzii
Saguia		RS	RR	SS	coluzzii
Saguia		RS	RR	SS	coluzzii
Saguia		SS	RR	SS	coluzzii
Saguia		SS	RR	SS	coluzzii
Saguia		SS	RR	SS	coluzzii
Saguia		SS	RR	SS	coluzzii
Saguia		SS	RR	SS	coluzzii
Saguia		SS	RR	SS	coluzzii
Saguia		RR	RS	SS	coluzzii
Saguia		RR	RS	SS	coluzzii
Saguia		RR	RS	SS	coluzzii
Saguia		RR	RS	SS	coluzzii
Saguia		RR	RS	SS	coluzzii
Saguia		RR	RS	SS	coluzzii
Saguia		RR	RS	SS	coluzzii
Saguia		RR	RS	SS	coluzzii
Saguia		RS	RS	SS	coluzzii
Saguia		RS	RS	SS	coluzzii
Saguia		RS	RS	SS	coluzzii
Saguia		RS	RS	SS	coluzzii
Saguia		RS	RS	SS	coluzzii
Saguia		RS	RS	SS	coluzzii
Saguia		SS	RS	SS	coluzzii
Saguia		SS	RS	SS	coluzzii
Saguia		SS	RS	SS	coluzzii
Saguia		RR	SS	SS	coluzzii
Saguia		RR	SS	SS	coluzzii
Saguia		RR	SS	SS	coluzzii
Saguia		RR	SS	SS	coluzzii
Saguia		RR	SS	SS	coluzzii
Saguia		RR	SS	SS	coluzzii
Saguia		RS	SS	SS	coluzzii
Saguia		RS	SS	SS	coluzzii
Saguia		RS	SS	SS	coluzzii
Saguia		SS	SS	SS	coluzzii
Saguia		SS	SS	SS	coluzzii
Saguia		SS	SS	SS	coluzzii
Saguia		SS	SS	SS	coluzzii
Say	alive	RR	SS	non amplified	coluzzii
Say	dead	RR	RR	RR	coluzzii
Say	dead	RS	RR	RR	coluzzii
Say	alive	RS	RR	RR	coluzzii
Say	alive	RS	RS	RR	coluzzii
Say	alive	RR	SS	RR	coluzzii
Say	dead	RR	SS	RS	coluzzii
Say	alive	RR	SS	RS	coluzzii
Say	alive	RR	SS	RS	coluzzii
Say	dead	SS	non amplifié	SS	coluzzii
Say	alive	SS	non amplifié	SS	coluzzii
Say	dead	RR	RR	SS	coluzzii
Say	dead	RR	RR	SS	coluzzii
Say	dead	RR	RR	SS	coluzzii
Say	dead	RR	RR	SS	coluzzii
Say	dead	RR	RR	SS	coluzzii
Say	dead	RR	RR	SS	coluzzii
Say	dead	RR	RR	SS	coluzzii
Say	dead	RR	RR	SS	coluzzii
Say	dead	RR	RR	SS	coluzzii
Say	dead	RR	RR	SS	coluzzii
Say	dead	RR	RR	SS	coluzzii
Say	alive	RR	RR	SS	coluzzii
Say	alive	RR	RR	SS	coluzzii
Say	alive	RR	RR	SS	coluzzii
Say	alive	RR	RR	SS	coluzzii
Say	alive	RR	RR	SS	coluzzii
Say	alive	RR	RR	SS	coluzzii
Say	alive	RR	RR	SS	coluzzii
Say	alive	RR	RR	SS	coluzzii
Say	alive	RR	RR	SS	coluzzii
Say	alive	RR	RR	SS	coluzzii
Say	alive	RR	RR	SS	coluzzii
Say	alive	RR	RR	SS	coluzzii
Say	alive	RR	RR	SS	coluzzii
Say	alive	RR	RR	SS	coluzzii
Say	alive	RR	RR	SS	coluzzii
Say	alive	RR	RR	SS	coluzzii
Say	dead	RS	RR	SS	coluzzii
Say	alive	RS	RR	SS	coluzzii
Say	alive	RS	RR	SS	coluzzii
Say	alive	RS	RR	SS	coluzzii
Say	dead	SS	RR	SS	coluzzii
Say	alive	SS	RR	SS	coluzzii
Say	alive	SS	RR	SS	coluzzii
Say	alive	SS	RR	SS	coluzzii
Say	alive	SS	RR	SS	coluzzii
Say	alive	SS	RR	SS	coluzzii
Say	dead	RR	RS	SS	coluzzii
Say	dead	RR	RS	SS	coluzzii
Say	dead	RR	RS	SS	coluzzii
Say	dead	RR	RS	SS	coluzzii
Say	alive	RR	RS	SS	coluzzii
Say	alive	RR	RS	SS	coluzzii
Say	alive	RR	RS	SS	coluzzii
Say	alive	RR	RS	SS	coluzzii
Say	alive	RR	RS	SS	coluzzii
Say	alive	RR	RS	SS	coluzzii
Say	alive	RR	RS	SS	coluzzii
Say	alive	RR	RS	SS	coluzzii
Say	alive	RR	RS	SS	coluzzii
Say	alive	RR	RS	SS	coluzzii
Say	alive	RR	RS	SS	coluzzii
Say	alive	RR	RS	SS	coluzzii
Say	alive	RR	RS	SS	coluzzii
Say	dead	RS	RS	SS	coluzzii
Say	dead	RS	RS	SS	coluzzii
Say	dead	RS	RS	SS	coluzzii
Say	dead	RS	RS	SS	coluzzii
Say	alive	SS	RS	SS	coluzzii
Say	alive	SS	RS	SS	coluzzii
Say	alive	SS	RS	SS	coluzzii
Say	alive	SS	RS	SS	coluzzii
Say	alive	SS	RS	SS	coluzzii
Say	dead	RR	SS	SS	coluzzii
Say	dead	RR	SS	SS	coluzzii
Say	dead	RR	SS	SS	coluzzii
Say	dead	RR	SS	SS	coluzzii
Say	dead	RR	SS	SS	coluzzii
Say	alive	RR	SS	SS	coluzzii
Say	alive	RR	SS	SS	coluzzii
Say	alive	RR	SS	SS	coluzzii
Say	alive	RR	SS	SS	coluzzii
Say	alive	RR	SS	SS	coluzzii
Say	alive	RR	SS	SS	coluzzii
Say	alive	RR	SS	SS	coluzzii
Say	dead	RS	SS	SS	coluzzii
Say	alive	SS	SS	SS	coluzzii
Say	alive	SS	SS	SS	coluzzii
Say	alive	SS	SS	SS	coluzzii
Say	alive	SS	SS	SS	coluzzii
Tchinta	dead	RR	RR	non amplified	coluzzii
Tchinta	dead	RR	RR	non amplified	coluzzii
Tchinta	dead	RR	RS	non amplified	coluzzii
Tchinta	dead	SS	RS	non amplified	coluzzii
Tchinta	alive	RS	SS	non amplified	coluzzii
Tchinta	alive	SS	SS	non amplified	coluzzii
Tchinta	alive	SS	non amplifié	RR	coluzzii
Tchinta	dead	RR	RR	RR	coluzzii
Tchinta	dead	RR	RR	RR	coluzzii
Tchinta	alive	RR	RR	RR	coluzzii
Tchinta	alive	RR	RR	RR	coluzzii
Tchinta	alive	RR	RR	RR	coluzzii
Tchinta	alive	RR	RR	RR	coluzzii
Tchinta	alive	RR	RR	RR	coluzzii
Tchinta	dead	SS	RR	RR	coluzzii
Tchinta	dead	SS	RR	RR	coluzzii
Tchinta	alive	SS	RR	RR	coluzzii
Tchinta	alive	RR	RS	RR	coluzzii
Tchinta	alive	RR	RS	RR	coluzzii
Tchinta	alive	SS	RS	RR	coluzzii
Tchinta	dead	RR	SS	RR	coluzzii
Tchinta	alive	SS	SS	RR	coluzzii
Tchinta	alive	SS	SS	RR	coluzzii
Tchinta	alive	SS	SS	RR	coluzzii
Tchinta	alive	RR	non amplifié	SS	coluzzii
Tchinta	dead	RS	non amplifié	SS	coluzzii
Tchinta	dead	SS	non amplifié	SS	coluzzii
Tchinta	dead	SS	non amplifié	SS	coluzzii
Tchinta	alive	SS	non amplifié	SS	coluzzii
Tchinta	alive	SS	non amplifié	SS	coluzzii
Tchinta	dead	RR	RR	SS	coluzzii
Tchinta	dead	RR	RR	SS	coluzzii
Tchinta	dead	RR	RR	SS	coluzzii
Tchinta	dead	RR	RR	SS	coluzzii
Tchinta	dead	RR	RR	SS	coluzzii
Tchinta	alive	RR	RR	SS	coluzzii
Tchinta	alive	RR	RR	SS	coluzzii
Tchinta	alive	RR	RR	SS	coluzzii
Tchinta	alive	RR	RR	SS	coluzzii
Tchinta	alive	RR	RR	SS	coluzzii
Tchinta	alive	RR	RR	SS	coluzzii
Tchinta	dead	SS	RR	SS	coluzzii
Tchinta	dead	SS	RR	SS	coluzzii
Tchinta	dead	SS	RR	SS	coluzzii
Tchinta	dead	SS	RR	SS	coluzzii
Tchinta	dead	SS	RR	SS	coluzzii
Tchinta	dead	SS	RR	SS	coluzzii
Tchinta	alive	SS	RR	SS	coluzzii
Tchinta	alive	SS	RR	SS	coluzzii
Tchinta	alive	SS	RR	SS	coluzzii
Tchinta	alive	SS	RR	SS	coluzzii
Tchinta	alive	SS	RR	SS	coluzzii
Tchinta	alive	SS	RR	SS	coluzzii
Tchinta	alive	SS	RR	SS	coluzzii
Tchinta	alive	SS	RR	SS	coluzzii
Tchinta	dead	RR	RS	SS	coluzzii
Tchinta	dead	RR	RS	SS	coluzzii
Tchinta	dead	RR	RS	SS	coluzzii
Tchinta	dead	RR	RS	SS	coluzzii
Tchinta	dead	RR	RS	SS	coluzzii
Tchinta	dead	RR	RS	SS	coluzzii
Tchinta	alive	RR	RS	SS	coluzzii
Tchinta	alive	RR	RS	SS	coluzzii
Tchinta	alive	RR	RS	SS	coluzzii
Tchinta	alive	RR	RS	SS	coluzzii
Tchinta	alive	RR	RS	SS	coluzzii
Tchinta	alive	RR	RS	SS	coluzzii
Tchinta	alive	RR	RS	SS	coluzzii
Tchinta	alive	RR	RS	SS	coluzzii
Tchinta	alive	RR	RS	SS	coluzzii
Tchinta	dead	RS	RS	SS	coluzzii
Tchinta	alive	RS	RS	SS	coluzzii
Tchinta	dead	SS	RS	SS	coluzzii
Tchinta	alive	SS	RS	SS	coluzzii
Tchinta	alive	SS	RS	SS	coluzzii
Tchinta	alive	SS	RS	SS	coluzzii
Tchinta	alive	SS	RS	SS	coluzzii
Tchinta	alive	SS	RS	SS	coluzzii
Tchinta	alive	SS	RS	SS	coluzzii
Tchinta	alive	SS	RS	SS	coluzzii
Tchinta	alive	SS	RS	SS	coluzzii
Tchinta	alive	SS	RS	SS	coluzzii
Tchinta	dead	RR	SS	SS	coluzzii
Tchinta	dead	RR	SS	SS	coluzzii
Tchinta	alive	RR	SS	SS	coluzzii
Tchinta	alive	RR	SS	SS	coluzzii
Tchinta	alive	RR	SS	SS	coluzzii
Tchinta	alive	RR	SS	SS	coluzzii
Tchinta	alive	RR	SS	SS	coluzzii
Tchinta	alive	RR	SS	SS	coluzzii
Tchinta	alive	RR	SS	SS	coluzzii
Tchinta	dead	RS	SS	SS	coluzzii
Tchinta	alive	RS	SS	SS	coluzzii
Tchinta	dead	SS	SS	SS	coluzzii
Tchinta	dead	SS	SS	SS	coluzzii
Tchinta	dead	SS	SS	SS	coluzzii
Tchinta	alive	SS	SS	SS	coluzzii
Tchinta	alive	SS	SS	SS	coluzzii
Tchinta	alive	SS	SS	SS	coluzzii
Tchinta	alive	SS	SS	SS	coluzzii
Tchinta	alive	SS	SS	SS	coluzzii
Tchinta	alive	SS	SS	SS	coluzzii
Tchinta	alive	SS	SS	SS	coluzzii
Tchinta	alive	SS	SS	SS	coluzzii
Tchinta	alive	SS	SS	SS	coluzzii
Tchinta	alive	SS	SS	SS	coluzzii
Tessaoua	alive	RR	RR	non amplified	coluzzii
Tessaoua	alive	SS	SS	non amplified	coluzzii
Tessaoua	alive	SS	RR	RR	coluzzii
Tessaoua	alive	SS	RR	RR	coluzzii
Tessaoua	alive	SS	SS	RR	coluzzii
Tessaoua	alive	RS	non amplifié	SS	coluzzii
Tessaoua	dead	RS	RR	SS	coluzzii
Tessaoua	alive	RS	RR	SS	coluzzii
Tessaoua	dead	SS	RR	SS	coluzzii
Tessaoua	dead	SS	RR	SS	coluzzii
Tessaoua	dead	SS	RR	SS	coluzzii
Tessaoua	dead	SS	RR	SS	coluzzii
Tessaoua	alive	SS	RR	SS	coluzzii
Tessaoua	alive	SS	RR	SS	coluzzii
Tessaoua	alive	SS	RR	SS	coluzzii
Tessaoua	alive	RR	RS	SS	coluzzii
Tessaoua	alive	RS	RS	SS	coluzzii
Tessaoua	alive	SS	RS	SS	coluzzii
Tessaoua	dead	RR	SS	SS	coluzzii
Tessaoua	dead	RR	SS	SS	coluzzii
Tessaoua	alive	RR	SS	SS	coluzzii
Tessaoua	alive	RS	SS	SS	coluzzii
Tessaoua	dead	SS	SS	SS	coluzzii
Tessaoua	alive	SS	SS	SS	coluzzii
Tessaoua	alive	SS	SS	SS	coluzzii
Tillabery	dead	RR	RR	non amplified	coluzzii
Tillabery	alive	RR	RR	non amplified	coluzzii
Tillabery	alive	RR	RR	non amplified	coluzzii
Tillabery	dead	RR	SS	non amplified	coluzzii
Tillabery	alive	RR	SS	non amplified	coluzzii
Tillabery	dead	RS	SS	non amplified	coluzzii
Tillabery	dead	RR	RR	RR	coluzzii
Tillabery	dead	RR	RR	RR	coluzzii
Tillabery	dead	RR	RR	RR	coluzzii
Tillabery	dead	RR	RR	RR	coluzzii
Tillabery	alive	RR	RR	RR	coluzzii
Tillabery	alive	SS	RR	RR	coluzzii
Tillabery	alive	SS	RR	RR	coluzzii
Tillabery	dead	SS	RS	RR	coluzzii
Tillabery	alive	SS	RS	RR	coluzzii
Tillabery	alive	RR	SS	RR	coluzzii
Tillabery	alive	RR	RR	RS	coluzzii
Tillabery	alive	RR	RR	RS	coluzzii
Tillabery	dead	non amplifié	non amplifié	SS	coluzzii
Tillabery	dead	RR	non amplifié	SS	coluzzii
Tillabery	alive	RR	non amplifié	SS	coluzzii
Tillabery	dead	RR	RR	SS	coluzzii
Tillabery	dead	RR	RR	SS	coluzzii
Tillabery	dead	RR	RR	SS	coluzzii
Tillabery	dead	RR	RR	SS	coluzzii
Tillabery	dead	RR	RR	SS	coluzzii
Tillabery	dead	RR	RR	SS	coluzzii
Tillabery	dead	RR	RR	SS	coluzzii
Tillabery	dead	RR	RR	SS	coluzzii
Tillabery	dead	RR	RR	SS	coluzzii
Tillabery	dead	RR	RR	SS	coluzzii
Tillabery	dead	RR	RR	SS	coluzzii
Tillabery	dead	RR	RR	SS	coluzzii
Tillabery	dead	RR	RR	SS	coluzzii
Tillabery	alive	RR	RR	SS	coluzzii
Tillabery	alive	RR	RR	SS	coluzzii
Tillabery	alive	RR	RR	SS	coluzzii
Tillabery	alive	RR	RR	SS	coluzzii
Tillabery	alive	RR	RR	SS	coluzzii
Tillabery	alive	RR	RR	SS	coluzzii
Tillabery	alive	RR	RR	SS	coluzzii
Tillabery	alive	RR	RR	SS	coluzzii
Tillabery	alive	RR	RR	SS	coluzzii
Tillabery	dead	SS	RR	SS	coluzzii
Tillabery	dead	SS	RR	SS	coluzzii
Tillabery	dead	SS	RR	SS	coluzzii
Tillabery	dead	SS	RR	SS	coluzzii
Tillabery	alive	SS	RR	SS	coluzzii
Tillabery	alive	SS	RR	SS	coluzzii
Tillabery	alive	SS	RR	SS	coluzzii
Tillabery	alive	SS	RR	SS	coluzzii
Tillabery	alive	SS	RR	SS	coluzzii
Tillabery	alive	SS	RR	SS	coluzzii
Tillabery	alive	SS	RR	SS	coluzzii
Tillabery	alive	SS	RR	SS	coluzzii
Tillabery	alive	SS	RR	SS	coluzzii
Tillabery	dead	RR	RS	SS	coluzzii
Tillabery	dead	RR	RS	SS	coluzzii
Tillabery	dead	RR	RS	SS	coluzzii
Tillabery	alive	RR	RS	SS	coluzzii
Tillabery	alive	RR	RS	SS	coluzzii
Tillabery	alive	RR	RS	SS	coluzzii
Tillabery	alive	RR	RS	SS	coluzzii
Tillabery	alive	RR	RS	SS	coluzzii
Tillabery	alive	RR	RS	SS	coluzzii
Tillabery	alive	RR	RS	SS	coluzzii
Tillabery	alive	RR	RS	SS	coluzzii
Tillabery	alive	RR	RS	SS	coluzzii
Tillabery	alive	RS	RS	SS	coluzzii
Tillabery	dead	SS	RS	SS	coluzzii
Tillabery	dead	SS	RS	SS	coluzzii
Tillabery	alive	SS	RS	SS	coluzzii
Tillabery	dead	RR	SS	SS	coluzzii
Tillabery	dead	RR	SS	SS	coluzzii
Tillabery	dead	RR	SS	SS	coluzzii
Tillabery	alive	RR	SS	SS	coluzzii
Tillabery	alive	RR	SS	SS	coluzzii
Tillabery	alive	RR	SS	SS	coluzzii
Tillabery	alive	RR	SS	SS	coluzzii
Tillabery	alive	RR	SS	SS	coluzzii
Tillabery	alive	RR	SS	SS	coluzzii
Tillabery	dead	SS	SS	SS	coluzzii
Tillabery	dead	SS	SS	SS	coluzzii
Tillabery	alive	SS	SS	SS	coluzzii
Tillabery	alive	SS	SS	SS	coluzzii
Tillabery	alive	SS	SS	SS	coluzzii
Tillabery	alive	SS	SS	SS	coluzzii
Tillabery	alive	SS	SS	SS	coluzzii

## Sheet: Summary
		L1014F					L1014S					Ace-1 G119S
	Species	Total	RR	RS	SS	Freq	Total	RR	RS	SS	Freq	Total	RR	RS	SS	Freq
	An. arabiensis	26	11	5	10	0.52	27	11	3	13	0.46	27	5	0	22	0.09
	An. coluzzii	1017	506	255	256	0.62	1036	687	112	237	0.72	999	132	18	849	0.14
	A. gambiae s.s.	630	314	155	161	0.62	647	373	108	166	0.66	632	80	8	544	0.13
	Hybrid An. coluzzii/ An. gambiae s.s.	6	3	2	1	0.67	6	5	0	1	0.83	5	1	0	4	0.1
	Total	1679	834	417	428	0.62	1716	1076	223	417	0.69	1663	218	26	1419	0.14
		1.54854					1.57343					1.62357
		60.5718					60.373					60.0722
		37.5223					37.704					38.0036
		0.357356					0.34965					0.300661
